# Supplementary material for: Symbiont transmission in marine sponges: reproduction, development, and metamorphosis
Source: BMC Biol. 2022 May 6;20:100. doi: 10.1186/s12915-022-01291-6 (PMC9077847; doi:10.1186/s12915-022-01291-6)
Supplement: Supplementary file 1 — Additional file 1: Table S1. Sponge species with known relations to microorganisms during development and corresponding characteristics. Table S2. Sponge developmental stages microbiome sampled used in meta-analysis. Table S3. Alpha diversity measures for each sponge developmental stages. Table S4. Relative abundance of bacterial phyla for all species of sponge developmental stages. Table S5. Summary of statistical tests for alpha diversity between HMA and LMA sponges. Table S6. Sponge species with profiled bacterial communities and known as an LMA or HMA. Table S7. Summary of PERMANOVA results for compositional comparisons between sponge species and symbiont life-style. Table S8. GenBank accession numbers for 18S rRNS sequences used in gene tree as part of phylosymbiosis. Table S9. Statistical tables for testing phylosymbiosis across geminate species pairs. Table S10. Average alpha rarefaction values for each species based on observed ASVs and phylogenetic diversity [232–267]. [file 12915_2022_1291_MOESM1_ESM.xlsx]

## Sheet: Table S1
Table S1. Sponge species with known relations to microorganisms during development and corresponding characteristics.
Class	Order	Family	Genus	Species	Vertical transmission	Symbiont type(s)	Developmental stage	Location	Reference
Calcarea	Leucosolenida	Grantiidae	Grantia	compressa	Yes	Bacteria	Embryo	Blastocoel	[240]
Calcarea	Leucosolenida	Amphoriscidae	Paraleucilla	magna	Yes	Bacteria	Egg	Cytoplasm	[76]
Calcarea	Baerida	Petrobionidae	Petrobiona	massiliana	Yes	Bacteria	Larva	Central cavity	[248]
Calcarea	Leucosolenida	Sycettidae	Sycon	sp.	Yes	Bacteria	Larva	Ectoderm	[90]
Demospongiae	Bubarida	Dictyonellidae	Acanthella	acuta	Yes	Bacteria	Larva	N/A	[106]
Demospongiae	Agelasida	Agelasidae	Agelas	conifera	Yes	Bacteria, Archaea	Egg/Embryo/Larva	N/A	[226]
Demospongiae	Agelasida	Agelasidae	Agelas	sp.	Yes	Bacteria	Larva	N/A	[106]
Demospongiae	Agelasida	Agelasidae	Agelas	wiedenmayeri	Yes	Bacteria, Archaea	Embryo	Endosymbiont	[226]
Demospongiae	Haplosclerida	Phloeodictyidae	Aka	coralliphagum	Yes	Bacteria	Embryo	Endosymbiont	[95]
Demospongiae	Tetractinellida	Thoosidae	Alectona	wallichii	Yes	Bacteria	Embryo	Endosymbiont	[227]
Demospongiae	Tetractinellida	Thoosidae	Alectona	mesatlantica	Yes	Bacteria	Embryo	Endosymbiont	[227]
Demospongiae	Haplosclerida	Niphatidae	Amphimedon	queenslandica	Yes	Bacteria	Embryo	Cleavage furrow	[162-164]
Demospongiae	Verongiida	Aplysinidae	Aplysina	aerophoba	Yes	Bacteria	Embryo	Blastocoel	[69, 105, 106]
Demospongiae	Verongiida	Aplysinidae	Aplysina	sp.	Yes	Bacteria	Embryo	Endosymbiont	[228]
Demospongiae	Verongiida	Aplysinellidae	Aplysinella	sp.	Yes	Bacteria	Larva	N/A	[106]
Demospongiae	Axinellida	Axinellidae	Axinella	damicornis	Yes	Bacteria	Egg	Intra-cytoplasm membrane	[74]
Demospongiae	Axinellida	Axinellidae	Axinella	infundibuliformis	Yes	Bacteria	Larva	N/A	[106]
Demospongiae	Axinellida	Axinellidae	Axinella	rugosa	Yes	Bacteria	Larva	N/A	[106]
Demospongiae	Haplosclerida	Callyspongiidae	Callyspongia	vaginalis	No	--	--	--	[95]
Demospongiae	Dictyoceratida	Thorectidae	Carteriospongia	foliascens	Yes	Bacteria	Larva	N/A	[106, 152]
Demospongiae	Chondrillida	Chondrillidae	Chondrilla	australiensis	Yes	Bacteria	Egg, sperm	Cytoplasm	[70, 82, 229]
Demospongiae	Chondrillida	Chondrillidae	Chondrilla	nucula	Yes	Bacteria, Yeast	Egg	Cytoplasm	[26, 96, 97, 230]
Demospongiae	Chondrosiida	Chondrosiidae	Chondrosia	reniformis	Yes	Bacteria	Egg	Cytoplasm	[84, 106]
Demospongiae	Tetractinellida	Tetillidae	Cinachyra	tarentina	Yes	Bacteria	Egg	Cytoplasm	[231]
Demospongiae	Poecilosclerida	Cladorhiza	Cladorhiza	sp.	Yes	Bacteria	Embryo	Intracellular	[232]
Demospongiae	Poecilosclerida	Microcionidae	Clathria	prolifera	Yes	Bacteria	Larva	N/A	[108]
Demospongiae	Clionaida	Clionaidae	Cliona	celata	Yes	Bacteria	Larva	N/A	[106]
Demospongiae	Clionaida	Clionaidae	Cliona	viridis	Yes	Bacteria, Symbiodinum	Larva	N/A	[105, 233]
Demospongiae	Poecilosclerida	Crambeidae	Crambe	crambe	Yes	Bacteria	Larva	Posterior	[105, 106, 235]
Demospongiae	Tetractinellida	Tetillidae	Craniella	infrequens	Yes	Bacteria	Embryo	Peripheral rim	[87]
Demospongiae	Tetractinellida	Tetillidae	Craniella	zetlandica	Yes	Bacteria	Embryo	Peripheral rim	[87]
Demospongiae	Dendroceratida	Darwinellidae	Dendrilla	antarctica	No	--	--	--	[236]
Demospongiae	Poecilosclerida	Podospongiidae	Diacarnus	erythraenus	Yes	Bacteria	Larva	Central cavity	[237, 238]
Demospongiae	Dictyoceratida	Dysideidae	Dysidea	avara	Yes	Bacteria	Larva	N/A	[84, 106]
Demospongiae	Axinellida	Raspailiidae	Ectyoplasia	ferox	Yes	Bacteria, Archaea	Embryo	Embryonic mesohyl	[159, 226]
Demospongiae	Tetractinellida	Geodiidae	Erylus	discophorus	Yes	Bacteria	Egg	Cytoplasm	[239]
Demospongiae	Tetractinellida	Geodiidae	Geodia	atlantica	Yes	Bacteria	Egg	Intra-cytoplasm membrane	[62]
Demospongiae	Tetractinellida	Geodiidae	Geodia	barretti	Yes	Bacteria	Egg	Intra-cytoplasm membrane	[62, 106]
Demospongiae	Tetractinellida	Geodiidae	Geodia	cydonium	Yes	Bacteria	Egg	Cytoplasm	[79]
Demospongiae	Tetractinellida	Geodiidae	Geodia	hentscheli	Yes	Bacteria	Egg	Intra-cytoplasm membrane	[62]
Demospongiae	Tetractinellida	Geodiidae	Geodia	macandrewii	Yes	Bacteria	Egg	Intra-cytoplasm membrane	[62]
Demospongiae	Tetractinellida	Geodiidae	Geodia	phlegraei	Yes	Bacteria	Egg	Intra-cytoplasm membrane	[62]
Demospongiae	Suberitida	Halichondriidae	Halichondria	bowerbanki	Yes	Bacteria	Larva	N/A	[108]
Demospongiae	Suberitida	Halichondriidae	Halichondria	panicea	Yes	Bacteria	Larva	N/A	[106, 241]
Demospongiae	Suberitida	Halichondriidae	Halichondria	phakellioides	Yes	Bacteria	Larva	N/A	[106]
Demospongiae	Haplosclerida	Chalinidae	Haliclona	caerulea	Yes	Bacteria	Larva	Central cavity	[26]
Demospongiae	Haplosclerida	Chalinidae	Haliclona	penicillata	Yes	Bacteria	Egg	Cytoplasm	[236]
Demospongiae	Haplosclerida	Chalinidae	Haliclona	tubifera	Yes	Bacteria	Larva	Intracellular	[89]
Demospongiae	Haplosclerida	Chalinidae	Halisarca	dujardini	No	--	--	--	[93]
Demospongiae	Haplosclerida	Chalinidae	Halisarca	dujardini	Yes	Bacteria	Egg	Cytoplasm	[81, 242]
Demospongiae	Haplosclerida	Chalinidae	Halisarca	nahantensis	Yes	Bacteria	Embryo	Intracellular	[243, 244]
Demospongiae	Poecilosclerida	Hymedesmiidae	Hamigera	hamigera	Yes	Bacteria	Larva	Central cavity	[86]
Demospongiae	Haplosclerida	Niphatidae	Hemigellius	pilosus	Yes	Bacteria	Egg	Cytoplasm	[236]
Demospongiae	Haplosclerida	Niphatidae	Hemimycale	columella	Yes	Bacteria	Embryo	Embryonic mesohyl	[88, 105]
Demospongiae	Dictyoceratida	Spongiidae	Hippospongia	lachne	Yes	Bacteria	Embryo	Cleavage furrow	[77, 127]
Demospongiae	Poecilosclerida	Iotrochotidae	Iotrochota	sp.	Yes	Bacteria	Larva	N/A	[106]
Demospongiae	Dictyoceratida	Irciniidae	Ircinia	fasciculata	Yes	Bacteria	Larva	N/A	[105]
Demospongiae	Dictyoceratida	Irciniidae	Ircinia	felix	Yes	Bacteria, Archaea	Larva	Central cavity	[78, 226]
Demospongiae	Dictyoceratida	Irciniidae	Ircinia	oros	Yes	Bacteria	Larva	Central cavity	[105, 245]
Demospongiae	Poecilosclerida	Isodictyidae	Isodictya	kerguelenensis	No	--	--	--	[236]
Demospongiae	Poecilosclerida	Hymedesmiidae	Kirkpatrickia	variolosa	No	--	--	--	[236]
Demospongiae	Dictyoceratida	Thorectidae	Luffariella	sp.	Yes	Archaea	Larva	N/A	[246]
Demospongiae	Dictyoceratida	Thorectidae	Luffariella	variabilis	Yes	Archaea	Larva	Central cavity	[246]
Demospongiae	Poecilosclerida	Mycalidae	Mycale	laxissima	No	--	--	--	[95]
Demospongiae	Poecilosclerida	Mycalidae	Mycale	laxissima	Yes	Bacteria	Larva	Endosymbiont	[91]
Demospongiae	Poecilosclerida	Mycalidae	Myxilla	sp.	Yes	Bacteria	Larva	N/A	[106]
Demospongiae	Haplosclerida	Niphatidae	Niphates	digitalis	No	--	--	--	[95]
Demospongiae	Tetractinellida	Geodiidae	Pachymatisma	johnstonia	Yes	Bacteria	Larva	N/A	[106]
Demospongiae	Tetractinellida	Tetillidae	Paratetilla	sp.	Yes	Bacteria	Larva	N/A	[106]
Demospongiae	Haplosclerida	Petrosiidae	Petrosia	ficiformis	No	--	--	--	[26, 65, 94]
Demospongiae	Haplosclerida	Petrosiidae	Petrosia	ficiformis	Yes	Bacteria	Larva	N/A	[106]
Demospongiae	Poecilosclerida	Hymedesmiidae	Phorbas	areolatus	No	--	--	--	[236]
Demospongiae	Axinellida	Raspailiidae	Raspaciona	aculeata	Yes	Bacteria	Egg	Extracellular	[74]
Demospongiae	Dictyoceratida	Spongiidae	Rhopaloeides	odorabile	Yes	Bacteria, Archaea	Larva	Central cavity	[92, 152, 251]
Demospongiae	Dictyoceratida	Thorectidae	Smenospongia	aurea	Yes	Bacteria, Archaea	Larva	Central cavity	[226]
Demospongiae	Clionaida	Clionaidae	Spheciospongia	vagabunda	Yes	Bacteria	Larva	N/A	[106]
Demospongiae	Clionaida	Spirastrellidae	Spirastrella	cunctatrix	Yes	Bacteria	Larva	N/A	[106]
Demospongiae	Dasycladales	Dasycladaceae	Spongia	barbara	Yes	Bacteria	Embryo	Cleavage furrow	[127, 252]
Demospongiae	Dasycladales	Dasycladaceae	Spongia	cheisis	Yes	Bacteria	Embryo	Cleavage furrow	[127, 252]
Demospongiae	Dasycladales	Dasycladaceae	Spongia	graminea	Yes	Bacteria	Embryo	Cleavage furrow	[127, 252]
Demospongiae	Tetractinellida	Ancorinidae	Stelletta	grubii	Yes	Bacteria	Egg	Intra-cytoplasm membrane	[75]
Demospongiae	Axinellida	Axinellidae	Stylissa	massa	Yes	Bacteria	Larva	N/A	[106]
Demospongiae	Suberitida	Suberitidae	Suberites	diversicolor	Yes	Bacteria	Larva	N/A	[106]
Demospongiae	Scopalinida	Scopalinidae	Svenzea	zeai	Yes	Bacteria	Embryo	N/A	[253, 254]
Demospongiae	Poecilosclerida	Tedaniidae	Tedania	sp.	Yes	Bacteria	Larva	N/A	[109]
Demospongiae	Poecilosclerida	Tedaniidae	Tedania	ignis	No	--	--	--	[78]
Demospongiae	Suberitida	Suberitidae	Terpios	hoshinota	Yes	Bacteria	Larva	Intracellular	[106, 255]
Demospongiae	Tethyida	Tethyidae	Tethya	aurantium	Yes	Bacteria	Egg	Cytoplasm	[256]
Demospongiae	Tethyida	Tethyidae	Tethya	citrina	Yes	Bacteria	Egg	Cytoplasm	[257]
Demospongiae	Tethyida	Tethyidae	Tethya	rubra	Yes	Bacteria	Embryos	N/A	[258]
Demospongiae	Tethyida	Tethyidae	Tethya	seychellensis	Yes	Bacteria	Egg	Cytoplasm	[259]
Demospongiae	Tethyida	Tethyidae	Tethya	tenuisclera	Yes	Bacteria	Egg	Cytoplasm	[259]
Demospongiae	Poecilosclerida	Esperiopsidae	Ulosa	ruetzleri	No	--	--	--	[95]
Demospongiae	Verongiida	Aplysinidae	Verongia	cavernicola	Yes	Bacteria	Egg	Cytoplasm	[228]
Demospongiae	Haplosclerida	Petrosiidae	Xestospongia	bocatorensis	Yes	Bacteria	Larva	N/A	[261]
Demospongiae	Haplosclerida	Petrosiidae	Xestospongia	muta	Yes	Bacteria, Archaea	Embryo	N/A	[226]
Hexactinellida	Lyssacinosida	Leucopsacidae	Oopsacas	minuta	Yes	Bacteria	Larva	Central cavity	[40]
Homoscleromorpha	Homosclerophorida	Plakinidae	Corticium	candelabrum	Yes	Bacteria	Egg	Cytoplasm	[26, 66, 85]
Homoscleromorpha	Homosclerophorida	Plakinidae	Corticium	sp.	Yes	Bacteria, Archaea	Embryo	Central cavity	[106, 234]
Homoscleromorpha	Homosclerophorida	Oscarellidae	Oscarella	imperialis	Yes	Bacteria	Egg	Cytoplasm	[243, 244, 247]
Homoscleromorpha	Homosclerophorida	Oscarellidae	Oscarella	lobularis	Yes	Bacteria	Egg	Cytoplasm	[59, 105, 243, 244, 247]
Homoscleromorpha	Homosclerophorida	Oscarellidae	Oscarella	malakhovi	Yes	Bacteria	Embryo	Intercellular	[247]
Homoscleromorpha	Homosclerophorida	Oscarellidae	Oscarella	microlobata	Yes	Bacteria	Egg	Cytoplasm	[243, 244, 247]
Homoscleromorpha	Homosclerophorida	Oscarellidae	Oscarella	sp.	Yes	Bacteria	Egg	Cytoplasm	[243]
Homoscleromorpha	Homosclerophorida	Oscarellidae	Oscarella	tuberculata	Yes	Bacteria	Egg	Cytoplasm	[243, 244, 247]
Homoscleromorpha	Homosclerophorida	Oscarellidae	Oscarella	viridis	Yes	Bacteria	Embryo	Intercellular	[247]
Homoscleromorpha	Homosclerophorida	Plakinidae	Plakina	cyanorosea	Yes	Bacteria	Larva	N/A	[249]
Homoscleromorpha	Homosclerophorida	Plakinidae	Plakina	jani	Yes	Bacteria	Larva	Central cavity	[244]
Homoscleromorpha	Homosclerophorida	Plakinidae	Plakina	kanaky	Yes	Bacteria	Larva	Central cavity	[250]
Homoscleromorpha	Homosclerophorida	Plakinidae	Plakina	trilophu	Yes	Bacteria	Larva	Central cavity	[244]
Homoscleromorpha	Homosclerophorida	Oscarellidae	Pseudocorticium	jarrei	Yes	Bacteria	Larva	Central cavity	[244]
References
26. Maldonado M: Intergenerational transmission of symbiotic bacteria in oviparous and viviparous demosponges, with emphasis on intracytoplasmically-compartmented bacterial types. Journal of the Marine Biological Association of the United Kingdom 2007, 87:1701-1713.
40. Boury-Esnault N, Efremova S, Bezac C, Vacelet J: Reproduction of a hexactinellid sponge: first description of gastrulation by cellular delamination in the Porifera. Invertebrate Reproduction & Development 1999, 35:187-201.
59. Lévi C, Porte A: Ètude au microscope électronique de l'éponge Oscarella lobularis Schmidt et de sa larve amphiblastula. Cahiers de Biologie Marines 1962, 3:307-315.
62. Koutsouveli V, Cárdenas P, Santodomingo N, Marina A, Morato E, Rapp H, Riesgo A: The molecular machinery of gametogenesis in Geodia demosponges (Porifera): evolutionary origins of a conserved toolkit across animals. Molecular Biology and Evolution 2020:msaa183.
65. Maldonado M, Riesgo A: Gametogenesis, embryogenesis, and larval features of the oviparous sponge Petrosia ficiformis (Haplosclerida, Demospongiae). Marine Biology 2009, 156:2181-2197.
66. Riesgo A, Maldonado M, Durfort M: Dynamics of gametogenesis, embryogenesis, and larval release in a Mediterranean homosclerophorid demosponge. Marine and Freshwater Research 2007, 58:398-417.
69. Maldonado M: Embryonic development of verongid demosponges supports the independent acquisition of spongin skeletons as an alternative to the siliceous skeleton of sponges. Biological Journal of the Linnean Society 2009, 97:427-447.
70. Usher K, Ereskovsky A: Larval development, ultrastructure and metamorphosis in Chondrilla australiensis Carter, 1873 (Demospongiae, Chondrosida, Chondrillidae). Invertebrate Reproduction & Development 2005, 47:51-62.
74. Riesgo A, Maldonado M: Ultrastructure of oogenesis of two oviparous demosponges: Axinella damicornis and Raspaciona aculeata (Porifera). Tissue and Cell 2009, 41:51-65.
75. Sciscioli M, Liaci L, Lepore E, Gherardi M, Simpson T: Ultrastructural study of the mature egg of the marine sponge Stelletta grubii (Porifera, Demospongiae). Molecular Reproduction and Development 1991, 28:346-350.
76. Lanna E, Klautau M: Oogenesis and spermatogenesis in Paraleucilla magna (Porifera, Calcarea). Zoomorphology 2010, 129:249-261.
77. Kaye H: Sexual reproduction in four Caribbean commercial sponges. II. Oogenesis and transfer of bacterial symbionts. Invertebrate Reproduction & Development 1991, 19:13-24.
78. Schmitt S, Weisz J, Lindquist N, Hentschel U: Vertical transmission of a phylogenetically complex microbial consortium in the viviparous sponge Ircinia felix. Applied and Environmental Microbiology 2007, 73:2067-2078.
79. Sciscioli M, Lepore E, Gherardi M, Liaci L: Transfer of symbiotic bacteria in the mature oocyte of Geodia cydonium (Porifera, Demosponsgiae): an ultrastructural study. Cahiers de Biologie Marine 1994, 35:471-478.
81. Ereskovsky A, Gonobobleva E, Vishnyakov A: Morphological evidence for vertical transmission of symbiotic bacteria in the viviparous sponge Halisarca dujardini Johnston (Porifera, Demospongiae, Halisarcida). Marine Biology 2005, 146:869-875.
82. Usher K, Sutton D, Toze S, Kuo J, Fromont J: Inter-generational transmission of microbial symbionts in the marine sponge Chondrilla australiensis (Demospongiae). Marine and Freshwater Research 2005, 56:125-131.
84. Levi C, Levi P: Embryogénese de Chondrosia reniformis (Nardo), démosponge ovipare, et transmission des bactéries symbiotiques. Annales des Sciences Naturelles (Zoologie) 1976, 18:367-380.
85. de Caralt S, Uriz M, Wijffels R: Vertical transmission and successive location of symbiotic bacteria during embryo development and larva formation in Corticium candelabrum (Porifera: Demospongiae). Journal of the Marine Biological Association of the United Kingdom 2007, 87:1693-1699.
86. Boury-Esnault N: Ultrastructure de la larve parenchymella D'hamigera hamigera (Schmidt) (Démosponge, poecilosclerida) origine des cellules grises. Cahiers de Biologie Marine 1976, 17:9-20.
87. Busch K, Wurz E, Rapp H, Bayer K, Franke A, Hentschel U: Chloroflexi dominate the deep-sea golf ball sponges Craniella zetlandica and Craniella infrequens throughout different life stages. Frontiers in Marine Science 2020, 7:674.
88. Uriz M, Agell G, Blanquer A, Turon X, Casamayor E: Endosymbiotic calcifying bacteria: a new cue to the origin of calcification in Metazoa? Evolution 2012, 66:2993-2999.
89. Woollacott R: Structure and swiming behavior of the larva of Haliclona tubifera (Porifera: Demospongiae). Journal of Morphology 1993, 218:301-321.
90. Amano S, Hori I: Metamorphosis of calcareous sponges I. Ultrastructure of free-swimming larvae. Invertebrate Reproduction & Development 1992, 21:81-90.
91. Enticknap J, Kelly M, Peraud O, HIll R: Characterization of a culturable alphaproteobacterial symbiont common to many marine sponges and evidence for vertical transmission via sponge larvae. Applied and Environmental Microbiology 2006, 72:3724-3732.
92. Steger D, Ettinger-Epstein P, Whalan S, Hentschel U, de Nys R, Wagner M, Taylor M: Diversity and mode of transmission of ammonia-oxidizing archaea in marine sponges. Environmental Microbiology 2006, 10:1087-1094.
93. Korotkova G, Aisenstadt T: A study of oogenesis of the marine sponge Haliscarca dujardini. I. The origin of the oogonia and early stages of oocyte development. Tsitologya 1976, 18:549-555.
94. Lepore E, Sciscioli M, Gherardi M, Laici S: The ultrastructure of the mature oocyte and the nurse cells of the ceractinomorpha Petrosia ficiformis. Cahiers de Biologie Marine 1995, 36:15-20.
95. Schmitt S: Vertical microbial transmission in Caribbean bacteriosponges. Julius-Maximilians-Universität Würzburg, 2007.
96. Gaino E: Indagine ultrastrutturale sugli ovociti maturi dl Chondrilla nucula Schmidt (Porifera, Demospongiae). Cahiers de Biologie Marine 1980, 21:11-22.
97. Maldonado M, Cortadellas N, Trillias M, Rützler K: Endosymbiotic yeast maternally transmitted in a marine sponge. Biological Bulletin 2005, 209:94-106.
105. Björk J, Díez-Vives C, Astudillo-García C, Archie E, Montoya J: Vertical transmission of sponge microbiota is inconsistent and unfaithful. Nature Ecology & Evolution 2019, 3:1172-1183.
106. Moitinho-Silva L, Nielsen S, Amir A, Gonzalez A, Ackermann G, Cerrano C, Astudillo-Garcia C, Easson C, Sipkema D, Liu F, et al: The sponge microbiome project. Gigascience 2017, 6:gix077.
108. Sacristán-Soriano O, Winkler M, Erwin P, Weisz J, Harriott O, Heussler G, Bauer E, Marsden B, Hill A, Hill M: Ontogeny of symbiont community structure in two carotenoid-rich, viviparous marine sponges: comparison of microbiomes and analysis of culturable pigmented heterotrophic bacteria. Environmental Microbiology Reports 2019, 11:249-261.
109. Wu S, Ou H, Liu T, Wang D, Zhao J: Structure and dynamics of microbiomes associated with the marine sponge Tedania sp. during its life cycle. FEMS Microbiology Ecology 2018, 94:fiy055.
127. Kaye H, Reiswig H: Sexual reproduction in four Caribbean commercial sponges. III. Larval behaviour, settlement and metamorphosis. Invertebrate Reproduction & Development 1991, 19:25-35.
152. Luter H, Anderson M, Versteegen E, Laffy P, Uthicke S, Bell J, Webster N: Cross-generational effects of climate change on the microbiome of a photosynthetic sponge. Molecular Ecology 2020.
159. Gloeckner V, Lindquist N, Schmitt S, Hentschel U: Ectyoplasia ferox, an experimentally tractable model for vertical microbial transmission in marine sponges. Microbial Ecology 2013, 65:462-474.
162. Fieth R, Gauthier M-E, Bayes J, Green K, Degnan S: Ontogenetic changes in the bacterial symbiont community of the tropical demosponge Amphimedon queenslandica: metamorphosis is a new beginning. Frontiers in Marine Science 2016, 3:228.
163. Gauthier M-E, Watson J, Degnan S: Draft genomes shed light on the dual bacterial symbiosis that dominates the microbiome of the coral reef sponge Amphimedon queenslandica. Frontiers in Marine Science 2016, 3:196.
164. Song H, Hewitt O, Degnan S: Arginine biosynthesis by a bacterial symbiont enables nitric oxide production and facilitates larval settlement in the marine-sponge host. Current Biology 2021, 31:433-437.
226. Schmitt S, Angermeier H, Schiller R, Lindquist N, Hentschel U: Molecular microbial diversity survey of sponge reproductive stages and mechanistic insights into vertical transmission of microbial symbionts. Applied and Environmental Microbiology 2008, 74:7694-7708.
227. Vacelet J: Planktonic armoured propagules of the excavating sponge Alectona (Porifera: Demospongiae) are larvae: evidence from Alectona wallichii and A. mesatlantica sp. nov. Memoirs of the Queensland Museum 1999, 14:627-642.
228. Gallissian M, Vacelet J: Ultrastructure de quelques stades de l’ovogenese de spongiares de genre Verongia (Dictyoceratida). ilnnales des Sciences Natllrelles 1976, 18.
229. Usher K, Kuo J, Fromont J, Sutton D: Vertical transmission of cyanobacterial symbionts in the marine sponge Chondrilla australiensis (Demospongiae). Hydrobiologia 2001, 461:15-23.
230. Carrier T, Maldonado M, Schmittmann L, Pita L, Bosch T, Hentschel U: Symbiont transmission in marine sponges: reproduction, development, and metamorphosis. Submitted.
231. Lepore E, Sciscioli M, Liaci L, Santarelli G, Gaino G: Sexual reproduction of Cinachyra tarentina (Porifera, Demospongiae). Italian Journal of Zoology 2000, 67:153-158.
232. Vacelet J, Fiala-Medioni A, Fisher C, Boury-Esnault N: Symbiosis between methane-oxidizing bacteria and a deep-sea carnivorous cladorhizid sponge. Marine Ecology Progress Series 1996, 145:77-85.
233. Mariani S, Piscitelli M, Uriz M: Temporal and spatial co-occurrence in spawning and larval release of Cliona viridis (Porfiera: Hadromerida). Journal of the Marine Biological Association of the United Kingdom 2001, 81:565-567.
234. Sharp K, Eam B, Faulkner D, Haygood M: Vertical transmission of diverse microbes in the tropical sponge Corticium sp. Applied and Environmental Microbiology 2007, 73:622-629.
235. Uriz M, Turon X, Becerro M: Morphology and ultrastructure of the swimming larvae of Crambe crambe (Demospongiae, Poecilosclerida). Invertebrate Biology 2005, 120:295-307.
236. Koutsouveli V, Taboada S, Moles J, Cristobo J, Rios P, Bertran A, Solà J, Avila C, Riesgo A: Insights into the reproduction of some Antarctic dendroceratid, poecilosclerid, and haplosclerid demosponges. PLoS ONE 2018, 13:e0192267.
237. Bergman O, Haber M, Mayzel B, Anderson M, Shpigel M, Hill R, Ilan M: Marine-based cultivation of Diacarnus sponges and the bacterial community composition of wild and maricultured sponges and their larvae. Marine Biotechnology 2011, 13:1169-1182.
238. Oren M, Steindler L, Ilan M: Transmission, plasticity and the molecular identification of cyanobacterial symbionts in the Red Sea sponge Diacarnus erythraenus. Marine Biology 2005, 148:35-41.
239. Sciscioli M, Lepore E: Indagine ultrastructturale sugli ovociti di Erylus discophorus (Schmidt) (Porfiera, Tetractinellida). Oebalia 1989, 15:939-941.
240. Gallissian M: Etude ultrastructurale du developpement embryonnaire chez Grontia compressa F. (Porifera, Calcarea). Archives d'Anatomie Microscopique 1983, 72:59-75.
241. Gerdts G, Wichels A, Wurst S, Schutt C: Bacterial diversity in the breadcrumb sponge Halichondria panicea (Pallas). Papers contributed to the VI International Sponge Conference 2002, 66-67:78.
242. Ereskovsky A, Gonobobleva E: New data on embryonic development of Halisarca dujardini Johnston, 1842 (Demospongiae, Halisarcida). Zoosystema 2000, 22:355-368.
243. Ereskovsky A, Boury-Esnault N: Cleavage pattern in Oscarella species (Porifera, Demospongiae, Homoscleromorpha): transmission of maternal cells and symbiotic bacteria. Journal of Natural History 2002, 36:1761-1775.
244. Boury-Esnault N, Ereskovsky A, Bezac C, Tokina D: Larval development in the Homoscleromorpha (Porifera, Demospongiae). Invertebrate Biology 2003, 122:187-202.
245. Ereskovsky A, Tokina D: Morphology and fine structure of the swimming larvae of Ircinia oros (Porifera, Demospongiae, Dictyoceratida). Invertebrate Reproduction & Development 2004, 45:137-150.
246. Steger D, Ettinger-Epstein P, Whalan S, Hentschel U, de Nys R, Wagner M, Taylor MW: Diversity and mode of transmission of ammonia-oxidizing archaea in marine sponges. Environmental Microbiology 2008, 10:1087-1094.
247. Vishnyakov A, Ereskovsky A: Bacterial symbionts as an additional cytological marker for identification of sponges without a skeleton. Marine Biology 2009, 156:1625-1632.
248. Gallissian M, Vacelet J: Ultrastructure of the oocyte and embryo of the calcified sponge, Petrobiona massiliana (Porifera, Calcarea). Zoomorphology 1992, 112:133-141.
249. Rodrigues de Oliveira B, Lopes I, Canellas A, Muricy G, Dobson A, Laport M: Mot that close to mommy: horizontal transmission majorly influences the microbiota associated with the marine sponge Plakina cyanorosea. Microorganisms 2020, 8:1-24.
250. Ruiz C, Villegas-Plazas M, Thomas O, Junca H, Perez T: Specialized microbiome of the cave-dwelling sponge Plakina kanaky (Porifera, Homoscleromorpha). FEMS Microbiology Ecology 2020, 96:fiaa043.
251. Webster NS, Botte ES, Soo RM, Whalan S: The larval sponge holobiont exhibits high thermal tolerance. Environmental Microbiology Reports 2011, 3:756-762.
252. Kaye H: Reproduction in West Indian commercial sponges: oogensis, larval develoment and behavior. In New Perspectives in Sponge Biology. Edited by Rutzler K: Smithsonian Institution Press; 1990: 161-169
253. Lee O, Chui P, Wong Y, Pawlik J, Qian P: Evidence for vertical transmission of bacterial symbionts from adult to embryo in the Caribbean sponge Svenzea zeai. Applied and Environmental Microbiology 2009, 75:6147-6156.
254. Rutzler K, van Soest RW, Alvarez B: Svenzea zeai, a Caribbean reef sponge with a giant larva, and Scopalina ruetzleri: a comparative fine‐structural approach to classification (Demospongiae, Halichondrida, Dictyonellidae). Invertebrate Biology 2003, 122:203-222.
255. Wang J-T, Hirose E, Hsu C-M, Chen Y-Y, Meng P-J, Chen C: A coral-killing sponge, Terpios hoshinota, releases larvae harboring cyanobacterial symbionts: an implication of dispersal. Zoological Studies 2012, 51:314-320.
256. Sciscioli M, Lepore E, Mastrodonato M, Scalera Liaci L, Gaino E: Ultrastructural study of the mature oocyte of Tethya aurantium (Porifera: Demospongiae). Cahiers de Biologie Marine 2002, 43:1-7.
257. Gaino E, Burlando B, Buffa P, Sará M: Ultrastructural study of the mature egg of Tethya citrina Sará & Melone (Porifera, Demospongiae). Gamete Research 1987, 16:259-265.
258. Waterworth S, Jiwaji M, Kalinski J-C, Parker-Nance S, Dorrington R: A place to call home: an analysis of the bacterial communities in two Tethya rubra Samaai and Gibbons 2005 populations in Algoa Bay, South Africa. Marine Drugs 2017, 15:95.
259. Gaino E, Sara M: An ultrastructural comparative study of the eggs of two species of Tethya (Porifera, Demospongiae). Invertebrate Reproduction & Development 1994, 26:99-106.
261. Collin R, Mobley A, Lopez L, Leys S, Diaz M, Thacker R: Phototactic responses of larvae from the marine sponges Neopetrosia proxima and Xestospongia bocatorensis (Haplosclerida: Petrosiidae). Invertebrate Biology 2010, 129:121-128.

## Sheet: Table S2
Table S2. Sponge developmental stages microbiome sampled used in meta-analysis.
Species	Developmental mode	Likely developmental stage	Database	Type of Sequencing	Region of 16S rRNA gene	Primer	Accession	Suspected contamination from mesohyl	Reference
Acanthella acuta	External	Oocyte	NCBI SRA	HiSeq	V4	515F-806R	ERR1780513-ERR1780514	?	[263]
Agelas sp.	External	Oocyte	NCBI SRA	HiSeq	V4	515F-806R	ERR1773390	High	[263]
Aplysina aerophoba	External	Oocyte	NCBI SRA	HiSeq	V4	515F-806R	ERR1780515-ERR1780520	High	[263]
Aplysinella sp.	External	Oocyte	NCBI SRA	HiSeq	V4	515F-806R	ERR1773342-ERR1773343	High	[263]
Axinella infundibuliformis	External	Oocyte	NCBI SRA	HiSeq	V4	515F-806R	ERR1773524	Low	[263]
Axinella rugosa	External	Oocyte	NCBI SRA	HiSeq	V4	515F-806R	ERR1773516-ERR1773518, ERR1773523	Low	[263]
Carteriospongia foliascens	Internal	Late embryo	NCBI SRA	HiSeq	V4	515F-806R	ERR1769399-ERR1769401, ERR1769404-ERR1769457, ERR1769461-ERR1769463	Low	[263]
Chondrosia reniformis	External	Oocyte	NCBI SRA	HiSeq	V4	515F-806R	ERR1773332	High	[263]
Clathria prolifera	Internal	Late embryo	NCBI SRA	MiSeq	V4	515F-806R	SRR7244260-SRR7244262	?	[264]
Cliona celata	External	Oocyte	NCBI SRA	HiSeq	V4	515F-806R	ERR1780506-ERR1780508, ERR1780608-ERR1780610	Low	[263]
Cliona viridis	External	Oocyte	NCBI SRA	HiSeq	V4	515F-806R	ERR1780632-ERR1780646	Low	[263]
Corticium sp.	Internal	Late embryo	NCBI SRA	HiSeq	V4	515F-806R	ERR1780602-ERR1780607	High	[263]
Crambe crambe	Internal	Late embryo	NCBI SRA	HiSeq	V4	515F-806R	ERR1773333-ERR1773335	Low	[263]
Craniella infrequens	Direct, Internal	Early juvenile	NCBI SRA	MiSeq	V3-V4	341F-806R	SRR11306479, SRR11306491, SRR11306493, SRR11306500	None	[262]
Craniella zetlandica	Direct, Internal	Early juvenile	NCBI SRA	MiSeq	V3-V4	341F-806R	SRR11306472	None	[262]
Dysidea avara	Direct, Internal	Late embryo	NCBI SRA	HiSeq	V4	515F-806R	ERR1773336-ERR1773338	Low	[263]
Geodia barretti	External	Oocyte	NCBI SRA	HiSeq	V4	515F-806R	ERR1773525-ERR1773530	High	[263]
Halichondria bowerbanki	Internal	Late embryo	NCBI SRA	MiSeq	V4	515F-806R	SRR7244253-SRR7244256	?	[264]
Halichondria panicea	Internal	Late embryo	NCBI SRA	HiSeq	V4	515F-806R	ERR1773522	?	[263]
Halichondria phakellioides	Internal	Late embryo	NCBI SRA	HiSeq	V4	515F-806R	ERR1769594	?	[263]
Iotrochota sp.	Internal	Late embryo	NCBI SRA	HiSeq	V4	515F-806R	ERR1769605	Low	[263]
Ircinia fasciculata	Internal	Late embryo	NCBI SRA	HiSeq	V4	515F-806R	ERR1780762-ERR1780764	Low	[263]
Ircinia oros	Internal	Late embryo	NCBI SRA	HiSeq	V4	515F-806R	ERR1780765-ERR1780773	Low	[263]
Myxilla sp.	Internal	Late embryo	NCBI SRA	HiSeq	V4	515F-806R	ERR1773519-ERR1773521	Low	[263]
Oscarella lobularis	Internal	Late embryo	NCBI SRA	HiSeq	V4	515F-806R	ERR1780786-ERR1780794	High	[263]
Pachymatisma johnstonia	External	Oocyte	NCBI SRA	HiSeq	V4	515F-806R	ERR1773587-ERR1773589	?	[263]
Paratetilla sp.	Direct, Internal	Embryo/early juvenile	NCBI SRA	HiSeq	V4	515F-806R	ERR1769596-ERR1769597, ERR1769599-ERR1769600, ERR1769606	Low/none	[263]
Petrosia ficiformis	External	Oocyte	NCBI SRA	HiSeq	V4	515F-806R	ERR1773339-ERR1773341	High	[263]
Rhopaloeides odorabile	Internal	Late embryo	NCBI SRA	HiSeq	V4	515F-806R	ERR1769364-ERR1769365, ERR1769375-ERR1769377	Low	[263]
Spheciospongia vagabunda	External?	Oocyte?	NCBI SRA	HiSeq	V4	515F-806R	ERR1769590, ERR1769592, ERR1769603	?	[263]
Spirastrella cunctatrix	External	Oocyte	NCBI SRA	HiSeq	V4	515F-806R	ERR1780825-ERR1780830	Low	[263]
Stylissa massa	Internal?	Late embryo?	NCBI SRA	HiSeq	V4	515F-806R	ERR1769607-ERR1769618	?	[263]
Suberites diversicolor	External	Oocyte	NCBI SRA	HiSeq	V4	515F-806R	ERR1769598, ERR1769619-ERR1769630	?	[263]
Tedania sp.	Internal	Late embryo	NCBI SRA	HiSeq	V4	515F-806R	SRR5129159, SRR5129161-SRR5129162, SRR5129164-SRR5129167, SRR5129169-SRR5129170, SRR5129172, SRR5129174, SRR5129177	Low	[265]
Terpios hoshinota	Internal	Late embryo	NCBI SRA	HiSeq	V4	515F-806R	ERR1773378-ERR1773388	Low	[263]
References
262 Busch K, Wurz E, Rapp H, Bayer K, Franke A, Hentschel U: Chloroflexi dominate the deep-sea golf ball sponges Craniella zetlandica and Craniella infrequens throughout different life stages. (Information NCfB ed.; 2020.
263. Moitinho-Silva L, Nielsen S, Amir A, Gonzalez A, Ackermann G, Cerrano C, Astudillo-Garcia C, Easson C, Sipkema D, Liu F, et al: The sponge microbiome project. (GitHub ed.; 2017.
264. Sacristán-Soriano O, Winkler M, Erwin P, Weisz J, Harriott O, Heussler G, Bauer E, Marsden B, Hill A, Hill M: Ontogeny of symbiont community structure in two carotenoid-rich, viviparous marine sponges: comparison of microbiomes and analysis of culturable pigmented heterotrophic bacteria. (Information NCfB ed.; 2019.
265. Wu S, Ou H, Liu T, Wang D, Zhao J: Structure and dynamics of microbiomes associated with the marine sponge Tedania sp. during its life cycle. (Information NCfB ed.; 2018.

## Sheet: Table S3
Table S3. Alpha diversity measures for each sponge developmental stages.
	Sequences		ASVs		Phylogenetic diversity		Dominance					ASVs		Phylogenetic diversity		Dominance
	Total	Rarified	Total	Rarified	Total	Rarified	Total	Rarified				Total	Rarified	Total	Rarified	Total	Rarified
AcanthellaAcuta1	127269	1675	582	63	74.7692	11.8684	0.100977	0.0985331		Acanthella acuta	LMA	664.5	62.5	84.1151	12.0575	0.163823	0.170674
AcanthellaAcuta2	170451	1675	747	62	93.4609	12.2466	0.226669	0.242815		Agelas sp.	HMA	388	100	56.2529	17.8599	0.0319907	0.03254
AgelasSp1	101219	1675	388	100	56.2529	17.8599	0.0319907	0.03254		Aplysina aerophoba	HMA	514.167	162.167	68.3207	25.8105	0.0278349	0.0287709
AplysinaAerophoba1	118184	1675	535	169	72.4955	28.4753	0.0192178	0.0198968		Aplysinella sp.	LMA	35	20	6.90611	4.00473	0.10893	0.108944
AplysinaAerophoba2	107272	1675	482	150	68.7456	24.708	0.0170089	0.0175373		Axinella infundibuliformis	LMA	524	272	54.8715	34.3464	0.0136004	0.0150544
AplysinaAerophoba3	96843	1675	933	195	111.537	32.7861	0.0272451	0.0261806		Axinella rugosa	LMA	545.667	83.6667	72.799	17.8268	0.239873	0.243255
AplysinaAerophoba4	145735	1675	376	157	52.2441	23.5083	0.0233872	0.02577		Carteriospongia foliascens	LMA	325.421	70.1754	45.1993	12.4824	0.133773	0.133068
AplysinaAerophoba5	212892	1675	394	145	53.1006	22.2179	0.0539002	0.0577622		Chondrosia reniformis	HMA	205	71	32.0523	10.8141	0.0522771	0.0551588
AplysinaAerophoba6	114865	1675	365	157	51.8014	23.1672	0.0262503	0.0254785		Clathria prolifera	LMA	357	71.3333	29.4894	8.6347	0.668324	0.671462
AplysinellaSp1	9373	1675	35	20	6.90611	4.00473	0.10893	0.108944		Cliona celata	LMA	1522.67	258.333	143.653	38.8187	0.27479	0.266647
AxinellaInfundibuliformis1	47933	1675	524	272	54.8715	34.3464	0.0136004	0.0150544		Cliona viridis	LMA	72.9	23.5	13.529	5.1543	0.31162	0.313965
AxinellaRugosa1	57708	1675	593	88	74.9446	16.4122	0.259135	0.265503		Corticium sp.	HMA	641.8	58.4	76.2365	10.7478	0.0571204	0.0567857
AxinellaRugosa2	75170	1675	446	73	64.4477	16.7824	0.248021	0.251861		Crambe crambe	LMA	1573	212.5	146.355	31.7398	0.327275	0.326809
AxinellaRugosa3	33532	1675	598	90	79.0045	20.2858	0.212464	0.2124		Craniella infrequens	HMA	442	271.4	22.0667	17.2694	0.0127245	0.0138672
CarteriospongiaFoliascens1	42789	1675	278	46	42.0153	9.85052	0.220723	0.209975		Craniella zetlandica	HMA	297	200	18.6127	15.5856	0.012741	0.0132773
CarteriospongiaFoliascens10	43051	1675	240	34	34.1908	5.82147	0.194937	0.187535		Dysidea avara	LMA	959	114	105.282	20.6064	0.192009	0.195728
CarteriospongiaFoliascens11	35048	1675	163	38	23.1423	6.87761	0.17151	0.17283		Geodia barretti	HMA	474.333	226.5	54.6784	29.8233	0.0143945	0.0151701
CarteriospongiaFoliascens12	26175	1675	453	99	49.7607	16.6252	0.131502	0.133656		Halichondria bowerbanki	LMA	285	113	25.111	13.3103	0.413208	0.408415
CarteriospongiaFoliascens13	33856	1675	254	55	37.8618	10.2183	0.277514	0.278549		Halichondria panicea	LMA	522	109	72.5111	20.2025	0.13894	0.140978
CarteriospongiaFoliascens14	36442	1675	372	80	52.0328	15.9838	0.260979	0.255667		Halichondria phakellioides	LMA	821	128	101.597	19.725	0.426641	0.426117
CarteriospongiaFoliascens15	65983	1675	152	32	25.6266	5.07862	0.197075	0.199393		Iotrochota sp.	LMA	476	146	67.0468	26.3185	0.0385319	0.0387832
CarteriospongiaFoliascens16	54476	1675	406	55	53.8239	10.9838	0.187124	0.201586		Ircinia fasciculata	HMA	33.6667	15.6667	7.07599	3.60584	0.204573	0.205319
CarteriospongiaFoliascens17	57159	1675	329	57	49.6132	11.7373	0.0963443	0.092635		Ircinia oros	HMA	104.5	40.25	16.4565	6.44733	0.175499	0.177912
CarteriospongiaFoliascens18	26444	1675	567	127	64.1826	21.0033	0.0877887	0.0861031		Myxilla sp.	HMA	768.333	58.3333	89.4246	10.8822	0.491233	0.494443
CarteriospongiaFoliascens19	19158	1675	373	105	48.7803	20.461	0.0853335	0.0835404		Oscarella lobularis	LMA	120	33	20.8619	6.65913	0.355962	0.352242
CarteriospongiaFoliascens2	25039	1675	162	52	30.0318	10.8647	0.0851902	0.0864602		Pachymatisma johnstonia	HMA	444.5	215	57.1957	28.5885	0.0147151	0.01547
CarteriospongiaFoliascens20	13674	1675	144	51	22.914	9.82437	0.149707	0.148439		Paratetilla sp.	LMA	347.5	83.5	46.3389	15.152	0.251594	0.247406
CarteriospongiaFoliascens21	33813	1675	245	49	37.4953	8.46822	0.102982	0.104982		Petrosia ficiformis	HMA	334	192.5	45.2771	28.4228	0.0164997	0.017852
CarteriospongiaFoliascens22	35585	1675	193	46	30.3832	8.0748	0.0994055	0.0972885		Rhopaloeides odorabile	HMA	239.8	136.8	32.7623	21.6251	0.0340504	0.0333431
CarteriospongiaFoliascens23	41748	1675	323	60	49.1919	12.4401	0.0699368	0.0709735		Spheciospongia vagabunda	LMA	963	185	106.353	31.597	0.225512	0.220588
CarteriospongiaFoliascens24	25255	1675	159	45	24.6669	7.38116	0.0884911	0.0887292		Spirastrella cunctatrix	LMA	786	258.833	86.4538	35.8185	0.065748	0.0688822
CarteriospongiaFoliascens25	44953	1675	205	83	29.5914	14.0411	0.0316307	0.0325699		Stylissa massa	LMA	419.182	98.9091	55.303	16.4026	0.170535	0.169017
CarteriospongiaFoliascens26	37442	1675	338	92	48.7276	16.9879	0.0845566	0.0917952		Suberites diversicolor	LMA	208.8	67.4	31.754	13.221	0.259613	0.258973
CarteriospongiaFoliascens27	72758	1675	816	90	100.745	17.2528	0.0893628	0.0870726		Tedania sp.	LMA	220.917	63.6667	22.0537	7.64496	0.161914	0.165056
CarteriospongiaFoliascens28	35251	1675	237	49	41.6012	11.5522	0.0782504	0.0786253		Terpios hoshinota	HMA	826.222	176.889	85.064	26.7088	0.0733194	0.0723382
CarteriospongiaFoliascens30	24146	1675	262	69	37.5642	11.2022	0.130005	0.12787
CarteriospongiaFoliascens31	22714	1675	163	55	25.9447	8.87101	0.0986257	0.0984611
CarteriospongiaFoliascens32	14704	1675	319	108	41.9739	17.8646	0.104741	0.107225
CarteriospongiaFoliascens33	17066	1675	593	161	66.1894	27.5713	0.0726569	0.0738506
CarteriospongiaFoliascens34	33366	1675	393	79	53.4675	15.6922	0.0878194	0.0862036
CarteriospongiaFoliascens35	27022	1675	217	51	30.3844	9.06613	0.109899	0.108405
CarteriospongiaFoliascens36	40204	1675	411	81	50.7387	14.2959	0.120933	0.110416
CarteriospongiaFoliascens37	38492	1675	372	74	54.7067	12.837	0.0941859	0.0946067
CarteriospongiaFoliascens38	61365	1675	533	71	71.1115	13.3044	0.0767619	0.0753739
CarteriospongiaFoliascens39	42821	1675	374	77	54.1596	13.4796	0.0902155	0.092903
CarteriospongiaFoliascens4	41112	1675	150	36	24.7883	5.6819	0.193057	0.186619
CarteriospongiaFoliascens40	35599	1675	592	126	75.0577	20.3074	0.135732	0.128174
CarteriospongiaFoliascens41	42824	1675	290	63	43.3371	9.94177	0.14076	0.140217
CarteriospongiaFoliascens42	29399	1675	277	71	42.5418	12.9356	0.0948376	0.0977333
CarteriospongiaFoliascens43	22243	1675	158	73	23.3179	11.6861	0.120123	0.124779
CarteriospongiaFoliascens44	30458	1675	273	71	40.0548	12.0134	0.116998	0.117131
CarteriospongiaFoliascens45	26072	1675	201	60	32.0634	10.4562	0.117866	0.110551
CarteriospongiaFoliascens46	31188	1675	279	68	42.3901	13.0193	0.109187	0.111595
CarteriospongiaFoliascens47	40313	1675	399	72	61.8512	12.7136	0.0943602	0.0915044
CarteriospongiaFoliascens48	27313	1675	188	61	33.3501	9.97743	0.189032	0.18689
CarteriospongiaFoliascens49	27386	1675	260	66	36.274	11.4351	0.12158	0.120158
CarteriospongiaFoliascens5	39146	1675	564	88	69.4925	16.3985	0.190993	0.185279
CarteriospongiaFoliascens50	30066	1675	376	86	50.1089	14.3522	0.16864	0.180508
CarteriospongiaFoliascens51	88179	1675	617	65	80.4124	11.9404	0.106844	0.108773
CarteriospongiaFoliascens52	41055	1675	391	72	50.9462	12.2802	0.119914	0.115194
CarteriospongiaFoliascens53	54970	1675	431	68	58.2937	11.4858	0.117682	0.127773
CarteriospongiaFoliascens54	37913	1675	245	58	37.4072	10.5085	0.136496	0.130279
CarteriospongiaFoliascens55	23954	1675	233	69	34.6374	11.5181	0.132783	0.128139
CarteriospongiaFoliascens56	39792	1675	349	77	48.4552	14.9239	0.151163	0.148041
CarteriospongiaFoliascens57	28394	1675	218	60	34.6978	9.68252	0.205234	0.216001
CarteriospongiaFoliascens58	23115	1675	589	167	74.0885	29.0739	0.113091	0.108009
CarteriospongiaFoliascens59	47555	1675	282	61	40.9842	10.2196	0.121276	0.115423
CarteriospongiaFoliascens6	27566	1675	117	20	19.3971	3.55906	0.23776	0.234298
CarteriospongiaFoliascens60	76201	1675	590	82	79.0801	14.4249	0.148609	0.148889
CarteriospongiaFoliascens8	48800	1675	206	43	28.9912	6.66124	0.105525	0.111506
CarteriospongiaFoliascens9	23838	1675	228	46	31.7234	8.58692	0.359349	0.34769
ChondrosiaReniformis1	82901	1675	205	71	32.0523	10.8141	0.0522771	0.0551588
ClathriaProlifera1	70007	1675	321	36	27.255	5.45399	0.933052	0.947018
ClathriaProlifera2	53204	1675	393	85	31.1952	9.16087	0.318523	0.317391
ClathriaProlifera3	67582	1675	357	93	30.0181	11.2892	0.753397	0.749977
ClionaCelata1	167253	1675	329	136	48.0411	23.3543	0.427079	0.40505
ClionaCelata2	135512	1675	2055	263	182.516	39.276	0.332382	0.333282
ClionaCelata3	117828	1675	2184	376	200.402	53.8258	0.0649098	0.061608
ClionaViridis10	2088	1675	72	39	14.2765	8.74635	0.267674	0.27472
ClionaViridis11	33312	1675	45	7	9.56486	1.61332	0.272462	0.277602
ClionaViridis12	2654	1675	33	19	6.64087	3.66324	0.44031	0.440611
ClionaViridis13	5387	1675	30	11	6.89212	2.99607	0.279977	0.282602
ClionaViridis3	69780	1675	105	28	18.7297	5.7479	0.399926	0.400844
ClionaViridis4	2869	1675	60	24	12.2497	5.95603	0.316213	0.312756
ClionaViridis5	5286	1675	48	18	11.2936	4.93092	0.277303	0.287749
ClionaViridis6	5745	1675	47	19	9.66719	4.88867	0.212229	0.209421
ClionaViridis7	147027	1675	181	27	26.8525	6.03826	0.608149	0.610393
ClionaViridis8	62594	1675	108	43	19.1235	6.96224	0.0419545	0.0429476
CorticiumSp1	571501	1675	686	60	91.8154	10.6827	0.0599074	0.0595785
CorticiumSp2	520206	1675	521	54	73.7305	9.88612	0.056276	0.0561062
CorticiumSp3	1379459	1675	1458	58	129.889	9.36415	0.0605438	0.0582712
CorticiumSp5	102606	1675	286	65	43.5152	11.7537	0.0576696	0.0589983
CorticiumSp6	147522	1675	258	55	42.2324	12.0521	0.0512054	0.0509744
CrambeCrambe2	80649	1675	1586	209	145.327	31.7891	0.374574	0.373011
CrambeCrambe3	87339	1675	1560	216	147.384	31.6906	0.279976	0.280607
CraniellaInfrequens1	10405	1675	460	305	21.8895	18.1008	0.00885702	0.00982063
CraniellaInfrequens2	10456	1675	508	292	23.4503	17.9579	0.0147298	0.0148263
CraniellaInfrequens3	6966	1675	405	263	21.7817	16.9527	0.0175532	0.0204086
CraniellaInfrequens4	14893	1675	540	297	24.5995	17.7498	0.00974128	0.0110033
CraniellaZetlandica1	11530	1675	297	200	18.6127	15.5856	0.012741	0.0132773
DysideaAvara2	82295	1675	959	114	105.282	20.6064	0.192009	0.195728
GeodiaBarretti1	81191	1675	551	258	60.4068	31.8738	0.0144832	0.0156732
GeodiaBarretti2	94359	1675	535	241	62.3211	31.9225	0.0131301	0.0138711
GeodiaBarretti3	88127	1675	488	219	57.2644	28.8816	0.0154963	0.0166676
GeodiaBarretti4	37185	1675	204	150	26.598	22.1744	0.0144713	0.0144064
GeodiaBarretti5	76959	1675	547	247	61.3075	32.8568	0.013765	0.0152312
GeodiaBarretti6	91318	1675	521	244	60.1728	31.2309	0.0150209	0.0151713
HalichondriaBowerbanki1	90683	1675	371	123	29.7486	11.0183	0.281738	0.281754
HalichondriaBowerbanki2	36529	1675	218	97	18.9167	10.8096	0.428303	0.423732
HalichondriaBowerbanki3	42097	1675	286	121	27.2145	16.6061	0.497234	0.503731
HalichondriaBowerbanki4	54032	1675	265	111	24.5642	14.8073	0.445555	0.424443
HalichondriaPanicea1	104214	1675	821	128	101.597	19.725	0.426641	0.426117
HalichondriaPhakellioides1	39894	1675	522	109	72.5111	20.2025	0.13894	0.140978
IotrochotaSp1	34838	1675	476	146	67.0468	26.3185	0.0385319	0.0387832
IrciniaFasciculata1	4784	1675	47	18	9.15287	3.99644	0.172428	0.175921
IrciniaFasciculata2	5462	1675	30	15	6.44136	3.38669	0.136698	0.133583
IrciniaFasciculata3	4141	1675	24	14	5.63375	3.43437	0.304594	0.306452
IrciniaOros1	7931	1675	23	9	4.12597	1.96532	0.363039	0.377109
IrciniaOros2	8787	1675	20	8	3.40196	1.36343	0.201787	0.207907
IrciniaOros4	194072	1675	389	205	48.6186	25.4575	0.0123833	0.0122536
IrciniaOros5	15650	1675	70	23	16.0457	6.56729	0.079861	0.0810319
IrciniaOros6	26623	1675	91	21	16.7771	4.61976	0.105847	0.105159
IrciniaOros7	41898	1675	119	25	19.1967	3.79893	0.130629	0.129467
IrciniaOros8	12950	1675	41	10	8.47813	2.43614	0.329539	0.325924
IrciniaOros9	12704	1675	83	21	15.0079	5.37032	0.180904	0.184443
MyxillaSp1	184843	1675	842	74	95.3985	13.2682	0.546558	0.534012
MyxillaSp2	144700	1675	789	60	90.3676	11.6469	0.477809	0.492805
MyxillaSp3	146238	1675	674	41	82.5077	7.73158	0.449332	0.45651
OscarellaLobularis2	5420	1675	38	15	9.56831	4.81156	0.222082	0.218891
OscarellaLobularis3	2518	1675	36	24	7.96963	5.48424	0.19887	0.197526
OscarellaLobularis4	88538	1675	241	17	38.811	3.90945	0.911601	0.903838
OscarellaLobularis5	331872	1675	326	116	52.2393	19.7896	0.0407751	0.04322
OscarellaLobularis7	2257	1675	29	12	6.68769	3.12305	0.626166	0.610467
OscarellaLobularis8	21404	1675	50	14	9.89568	2.83689	0.136281	0.139511
PachymatismaJohnstonia2	152441	1675	418	220	52.9683	29.4656	0.012549	0.0130933
PachymatismaJohnstonia3	187433	1675	471	210	61.4232	27.7113	0.0168812	0.0178466
ParatetillaSp1	23667	1675	354	108	45.5015	18.6852	0.140453	0.140782
ParatetillaSp2	40792	1675	341	59	47.1763	11.6188	0.362736	0.354031
PetrosiaFiciformis1	58289	1675	326	186	45.2421	28.4108	0.0186482	0.0202575
PetrosiaFiciformis2	79518	1675	342	199	45.3121	28.4349	0.0143511	0.0154465
RhopaloeidesOdorabile1	49794	1675	242	131	32.291	20.6249	0.0289001	0.0298319
RhopaloeidesOdorabile2	65177	1675	275	152	37.3387	23.5089	0.0261436	0.0258206
RhopaloeidesOdorabile3	50399	1675	191	123	29.8015	21.3687	0.0388068	0.0392879
RhopaloeidesOdorabile4	56019	1675	244	143	31.5701	21.8396	0.0436543	0.0393228
RhopaloeidesOdorabile5	68258	1675	247	135	32.81	20.7836	0.032747	0.0324523
SpheciospongiaVagabunda1	39195	1675	963	185	106.353	31.597	0.225512	0.220588
SpirastrellaCunctatrix1	70723	1675	453	238	54.5369	31.1545	0.0268207	0.0284646
SpirastrellaCunctatrix2	66790	1675	825	283	92.7507	37.7571	0.0323019	0.0315669
SpirastrellaCunctatrix3	93662	1675	446	167	62.2212	28.7597	0.108501	0.108622
SpirastrellaCunctatrix4	100698	1675	835	360	94.0033	47.7995	0.0471995	0.0513073
SpirastrellaCunctatrix5	267161	1675	782	221	100.268	33.1627	0.118757	0.128015
SpirastrellaCunctatrix6	392517	1675	1375	284	114.943	36.2773	0.0609081	0.065317
StylissaMassa1	42778	1675	470	98	63.8658	15.8529	0.171106	0.17105
StylissaMassa10	31240	1675	418	116	52.2623	20.0436	0.166795	0.168573
StylissaMassa11	77507	1675	374	57	50.8258	10.5278	0.297654	0.294674
StylissaMassa12	36076	1675	428	119	57.7832	19.9533	0.110708	0.1142
StylissaMassa2	35240	1675	363	111	47.1683	17.1079	0.146515	0.149938
StylissaMassa3	37218	1675	385	90	54.2808	15.6782	0.207066	0.201147
StylissaMassa5	49494	1675	424	64	55.7806	11.634	0.277913	0.278596
StylissaMassa6	83198	1675	531	106	65.7494	17.782	0.128676	0.12978
StylissaMassa7	26706	1675	321	93	43.9821	15.5254	0.115057	0.112898
StylissaMassa8	41141	1675	412	108	53.9964	16.2951	0.125474	0.118157
StylissaMassa9	37033	1675	485	126	62.6379	20.0287	0.128921	0.120173
SuberitesDiversicolor10	24324	1675	264	78	40.4865	14.3612	0.329942	0.318133
SuberitesDiversicolor2	19274	1675	117	68	18.4347	12.8319	0.285282	0.280298
SuberitesDiversicolor4	15612	1675	66	45	11.1023	9.08258	0.222422	0.216304
SuberitesDiversicolor7	34815	1675	267	76	42.1075	15.3842	0.267734	0.277727
SuberitesDiversicolor8	45827	1675	330	70	46.6392	14.4452	0.192687	0.202404
TedaniaSp1	3412	1675	42	34	5.16873	4.94974	0.289023	0.291295
TedaniaSp10	5669	1675	114	84	9.35188	7.6981	0.0517036	0.0525334
TedaniaSp11	2109	1675	34	34	4.59661	4.59661	0.209881	0.217913
TedaniaSp12	1675	1675	30	29	3.47755	3.10126	0.228382	0.246526
TedaniaSp2	53132	1675	490	63	49.8844	9.12231	0.182222	0.182853
TedaniaSp3	45457	1675	620	85	64.3905	14.4324	0.244592	0.255682
TedaniaSp4	3630	1675	71	62	7.17021	5.73376	0.0603889	0.062092
TedaniaSp5	7463	1675	58	44	5.86902	4.02024	0.0667362	0.0686332
TedaniaSp6	2276	1675	34	31	5.38886	5.03689	0.119204	0.116391
TedaniaSp7	40328	1675	286	40	29.1561	5.77269	0.270976	0.274535
TedaniaSp8	6750	1675	179	143	12.282	10.5385	0.0318117	0.0324181
TedaniaSp9	46708	1675	693	115	67.9091	16.737	0.188049	0.179796
TerpiosHoshinota1	89677	1675	762	109	91.6446	20.2303	0.193213	0.190585
TerpiosHoshinota10	227039	1675	438	135	56.8455	21.5039	0.0747557	0.0694209
TerpiosHoshinota11	250876	1675	494	195	56.9065	26.1445	0.0194965	0.021391
TerpiosHoshinota2	179800	1675	1838	252	175.474	41.2153	0.0767825	0.0820748
TerpiosHoshinota3	194967	1675	2321	235	196.089	35.6476	0.0436359	0.04426
TerpiosHoshinota4	66451	1675	407	176	46.5247	26.1678	0.0790302	0.0819001
TerpiosHoshinota5	41166	1675	454	222	53.0007	30.3752	0.024646	0.0236008
TerpiosHoshinota6	75736	1675	371	122	48.7235	18.5558	0.0615284	0.0584002
TerpiosHoshinota7	93893	1675	351	146	40.3667	20.539	0.0867872	0.0794108

## Sheet: Table S4
Table S4. Relative abundance of bacterial phyla for all species of sponge developmental stages.
	Acetothermia	Acidobacteria	Actinobacteria	AncK6	Bacteroidetes	BRC1	Calditrichaeota	Chlamydiae	Chloroflexi	Cyanobacteria	Dadabacteria	Deinococcus-Thermus	Dependentiae	Elusimicrobia	Entotheonellaeota	Epsilonbacteraeota	Fibrobacteres	Firmicutes	Fusobacteria	Gemmatimonadetes	Hydrogenedentes	Kiritimatiellaeota	Latescibacteria	Lentisphaerae	Marinimicrobia(SAR406clade)	Nitrospinae	Nitrospirae	Omnitrophicaeota	Patescibacteria	PAUC34f	Planctomycetes	Poribacteria	Proteobacteria	Schekmanbacteria	Spirochaetes	TA06	Tenericutes	Verrucomicrobia	WPS-2
Acanthella acuta	0	0.0597015	4.1791	0	1.79104	0	0	0	0.179104	1.01493	0.0597015	0	0	0	0	0	0	0.179104	0	0.0597015	0	0	0	0	0.0597015	0	5.64179	0	0	0.0298507	0.0895522	0	85.4328	0	1.07463	0	0.0597015	0.0895522	0
Agelas sp.	0	14.5672	1.61194	0	0.0597015	0	0	0.0597015	37.1343	0.298507	2.32836	0	0	0	0	0	0	0.298507	0	0.298507	0	0	0	0	0	0.298507	2.08955	0	0.0597015	1.43284	0.0597015	4.29851	35.1045	0	0	0	0	0	0
Aplysina aerophoba	0.0199005	17.7313	9.72139	0.766169	1.8408	0	0	0.00995025	19.1045	5.40299	1.23383	0.159204	0	0	1.49254	0	0	0.288557	0	3.02488	0	0	0	0.00995025	0	0.39801	1.34328	0	0.0199005	4.36816	0.039801	3.76119	28.0498	0	1.10448	0	0.00995025	0.0995025	0
Aplysinella sp.	0	0	0	0	0	0	0	0	0	0.0597015	0	0	0	0	0	0	0	14.3881	0	3.04478	0	0	0	0	0	0	0	0	0	0	0	0	82.5075	0	0	0	0	0	0
Axinella infundibuliformis	0.179104	27.6418	6.20896	0.358209	0.776119	0	0.119403	0	25.6119	0.0597015	1.97015	0.0597015	0	0	1.49254	0.179104	0	2.32836	0	3.58209	0	0.0597015	0	0	0	0.179104	3.28358	0	0	2.98507	0.238806	0.238806	21.0149	0	1.19403	0	0	0.238806	0
Axinella rugosa	0	5.63184	3.46269	0.039801	1.21393	0	0	0	0.218905	0.318408	0.159204	0	0	0	0	0	0	0.0199005	0	0.039801	0	0	0	0	0	1.33333	18.3881	0.039801	0.0597015	0.039801	0.378109	0.039801	67.801	0	0.378109	0	0	0.41791	0
Carteriospongia foliascens	0	0.731081	5.72087	0.165488	17.5638	0	0.00104739	0.00523697	0.160251	23.9047	0.114166	0	0	0	0	0.00104739	0.00104739	0.0282797	0.00628437	0.34564	0	0.00418958	0	0.0251375	0.00628437	0.0785546	0.0324692	0.00104739	0.0157109	0.216811	0.155014	0.00209479	50.5221	0	0.0481802	0	0.00209479	0.140351	0
Chondrosia reniformis	0	34.2687	2.92537	0	0.0597015	0	0	0	19.9403	0.119403	0.298507	0	0	0	0	0	0	0	0	1.31343	0	0	0	0	0	0.298507	0.597015	0	0	3.58209	0	0.477612	34.8657	0	1.25373	0	0	0	0
Clathria prolifera	0	0	0.199005	0	0.298507	0	0	0	0	1.55224	0	0	0	0	0	0.079602	0	0.0199005	0	0	0	0	0	0	0	0	0	0	0.0199005	0	0.159204	0	97.6318	0	0	0	0.0199005	0.0199005	0
Cliona celata	0.0199005	0.875622	0.557214	0	4.57711	0.039801	0.119403	0.0597015	0.716418	8.37811	0.557214	0.0199005	0.119403	0.0199005	0.199005	0.0597015	0.0199005	0.0597015	0.079602	0.199005	0.039801	0.0597015	0.039801	0.0597015	0.139303	0.119403	1.47264	0.079602	0.039801	0.0597015	2.12935	0	78.5274	0.039801	0.0995025	0	0.039801	0.358209	0
Cliona viridis	0	0.0477612	11.6537	0.0238806	10.0657	0	0	0	0.167164	8.59104	0.0238806	0.041791	0	0	0	0	0	22	0	0.0238806	0	0	0	0	0	0	0.0298507	0	0	0.0179104	0.0238806	0	47.2836	0	0	0	0	0.00597015	0
Corticium sp.	0	7.72537	3.47463	0	0.131343	0	0	0.0119403	37.7194	0.143284	0.620896	0	0	0	0	0.0119403	0	0.0597015	0	3.17612	0	0	0	0	0	0	2.2209	0.0238806	0	7.40299	0.0119403	0	36.9791	0	0.286567	0	0	0	0
Crambe crambe	0.0298507	0.955224	0.447761	0	3.04478	0.0298507	0	0.447761	0.38806	19.1642	0.179104	0	0.0298507	0	0.656716	0	0	0.0597015	0.0298507	0.119403	0	0.0298507	0	0	0	0	0.41791	0.0298507	0	0	0.597015	0	72.9254	0	0.0298507	0	0	0.38806	0
Craniella infrequens	0	23.1642	3.67164	0	1.65672	0	0.0895522	0	36.403	0	1.02985	0.119403	0.0149254	0	0.985075	0	0	0	0	4.40299	0	0	0	0	0	0.58209	1.8209	0	0.41791	0.179104	0	0.238806	23.3284	0.253731	1.52239	0	0	0.119403	0
Craniella zetlandica	0	16.2985	9.19403	0.238806	0.955224	0	0	0	39.7015	0	2.92537	0	0	0	1.73134	0	0	0	0	3.10448	0	0	0	0	0	0.537313	2.98507	0	0.0597015	0.238806	0	0.955224	17.6716	0.0597015	3.10448	0	0	0.238806	0
Dysidea avara	0	0.358209	0.0597015	0	0.955224	0	0	0	0.179104	9.01493	0.0597015	0	0	0	0	0	0	0	0.0597015	0.119403	0	0	0	0	0	0	0	0	0	0	0.179104	0	88.8358	0	0.0597015	0	0	0.119403	0
Geodia barretti	0.159204	19.5224	5.27363	1.03483	1.18408	0	0.0298507	0	25.8607	0.0895522	1.47264	0.0199005	0.039801	0	1.70149	0	0	1.74129	0	3.8408	0	0.0497512	0	0	0	0.199005	4.65672	0	0.0199005	3.33333	0.298507	1.43284	26.0299	0.0497512	1.65174	0	0	0.308458	0
Halichondria bowerbanki	0	0.0895522	5.62687	0	3.47761	0	0	0.0746269	0.0149254	3.37313	0	0.0447761	0	0	0	0.0746269	0.0597015	1.70149	0	0	0	0.0149254	0	0	0	0	0	0.0597015	0	0.0149254	2.04478	0	82.194	0	0.134328	0	0.313433	0.671642	0
Halichondria panicea	0	0.0597015	5.55224	0	5.97015	0	0	0	0	9.19403	0	0	0.0597015	0	0	0	0	0	0	0	0	0	0	0	0	0	0	0	0.179104	0	2.80597	0	75.3433	0	0	0	0.0597015	0.776119	0
Halichondria phakellioides	0	0	0.179104	0	1.25373	0	0	0.179104	19.9403	8.1791	1.31343	0	0	0	0	0	0	1.55224	0	0.0597015	0	0	0	0	0	0	0	0	0.477612	0	1.07463	0	65.6716	0	0.119403	0	0	0	0
Iotrochota sp.	0.298507	14.0299	13.0149	0.955224	7.04478	0	0	0	8.29851	0.895522	0.597015	1.55224	0	0	0	0	0	0.238806	0	23.6418	0	0.0597015	0	0	0	0	0.119403	0	0	1.91045	0	0.477612	25.3134	0	0.477612	0	0	1.07463	0
Ircinia fasciculata	0	0.139303	11.8209	0	6.02985	0	0	0	0.0199005	0	0.0199005	0.616915	0	0	0	0	0	28.1592	0	0.0199005	0	0	0	0	0	0	0.0199005	0	0	0	0	0	53.1542	0	0	0	0	0	0
Ircinia oros	0	0.947761	17.0896	0	9.58955	0	0	0	0.455224	0.0149254	0.00746269	0	0.0970149	0	0.00746269	0	0.0373134	34.4254	0	0.208955	0	0	0	0	0	0	0.0671642	0	0.0522388	0	0.828358	0	33.709	0	0.350746	0	0	2.11194	0
Myxilla sp.	0	0.0199005	0.875622	0	0.995025	0	0	0	0	1.01493	0	0	0	0	0	0	0	0	0	0	0	0	0	0.0199005	0	0	0.039801	0	0	0	0.218905	0	96.4776	0	0	0	0	0.338308	0
Oscarella lobularis	0	2.18905	6.73632	0.139303	2.55721	0	0	0.0199005	2.59701	3.11443	0.547264	0	0	0	0.40796	0	0	12.5274	0	0.258706	0	0	0	0.0298507	0.00995025	0.00995025	2.18905	0	0	0.348259	0	0.507463	65.4527	0	0.298507	0	0.0199005	0.039801	0
Pachymatisma johnstonia	0.238806	13.6716	9.28358	1.07463	1.76119	0	0	0	26.4179	0.0298507	3.79104	0.149254	0	0	2.1194	0	0	1.46269	0	3.19403	0	0.0895522	0	0	0	0.626866	3.13433	0	0.0895522	2.62687	0.41791	2.1194	26.4776	0.149254	0.985075	0	0	0.0895522	0
Paratetilla sp.	0	0	2.35821	0	2.80597	0	0	0	0.0298507	3.91045	0.208955	0	0	0	0	0.0597015	0.0597015	0.447761	0	0	0	0	0	0	0.41791	0	0.149254	0	0	0	0.0895522	0	89.2537	0	0.0298507	0	0.0597015	0.0597015	0.0597015
Petrosia ficiformis	0.0895522	12.806	5.79104	1.10448	3.73134	0	0	0	20.2687	0.0895522	2.98507	0	0	0	3.67164	0	0	1.31343	0	7.04478	0	0.0597015	0	0	0	0.179104	4.29851	0	0	3.22388	0	0.776119	26.7761	0	0.865672	0	0	4.92537	0
Rhopaloeides odorabile	0.0358209	14.5672	13.6	1.55224	0.0716418	0	0	0.0238806	12.7522	0.0358209	1.51642	0.238806	0	0	0.644776	0	0	0.41791	0	11.8209	0	0	0	0	0	0.274627	0.871642	0	0	4.94328	0	1.4209	34.6746	0	0.537313	0	0	0	0
Spheciospongia vagabunda	0	0.179104	7.8806	0	3.64179	0	0	0.0597015	0.119403	4.77612	1.43284	0.0597015	0	0	0.477612	0.0597015	0	1.55224	0	0.0597015	0	0	0	0.238806	0.238806	0.119403	0.298507	0	0	0	2.08955	0	76.1791	0	0.0597015	0	0.0597015	0.41791	0
Spirastrella cunctatrix	0	2.38806	4.77612	0	1.53234	0	0.0497512	0.268657	1.81095	3.61194	1.36318	0.00995025	0.0497512	0.0199005	2.26866	0.039801	0.00995025	0.238806	0	0.766169	0	0.079602	0.0199005	0.39801	0.0298507	0.179104	9.64179	0.0298507	0.0497512	0.278607	2.67662	0.0199005	67.1741	0.0298507	0.0696517	0	0	0.119403	0
Stylissa massa	0	20.9064	2.43691	0	5.67707	0	0	0.0108548	0.00542741	11.4138	0.217096	0	0	0	0	0.0217096	0	0.0108548	0	0.0108548	0	0.00542741	0	0.00542741	0.58616	0	0.179104	0	0.16825	0.00542741	0.162822	0	57.6065	0	0.00542741	0	0.200814	0.347354	0.00542741
Suberites diversicolor	0	0	3.65373	0.0119403	4.56119	0	0	1.14627	0	2.23284	0	0	0	0	0	0	0	0.167164	0	0	0	0	0	0	0	0	0	0	0.0477612	0	0.370149	0	86.2925	0	1.36119	0	0.0238806	0.131343	0
Tedania sp.	0	0.0149254	1.32836	0	0.457711	0	0	0	0.104478	0.731343	0	0.00497512	0	0	0	0	0.00995025	0.930348	0.00995025	0	0	0	0	0	0	0	0	0.0149254	21.8657	0	0.039801	0	72.3731	0	0	0.791045	1.30846	0.0149254	0
Terpios hoshinota	0.0331675	17.267	3.44279	0.610282	3.94693	0	0.0199005	0	7.40299	12.4312	1.5257	0.0331675	0	0	0.749585	0.026534	0	1.32007	0.305141	1.76451	0.0066335	0.0066335	0	0.0464345	0	0.13267	2.56053	0.0199005	0.013267	1.3864	0.563847	0.232172	43.4096	0.0066335	0.490879	0	0.0066335	0.232172	0
Average	0.0315376	7.68155	5.25167	0.230722	3.17939	0.00199005	0.0122545	0.0679225	9.82064	4.0903	0.815942	0.0894196	0.0117271	0.00113717	0.531594	0.0175277	0.00564471	3.65534	0.0140151	2.15843	0.0013267	0.0148211	0.00170576	0.0238062	0.0425133	0.158444	1.95853	0.00853028	0.67587	1.10356	0.506939	0.48567	56.3441	0.0168207	0.50265	0.0226013	0.0623906	0.396986	0.00186083

## Sheet: Table S5
Table S5. Summary of statistical tests for alpha diversity between HMA and LMA sponges.
	Alpha Type	T-ratio	p
	Observed OTUs	0.72	0.474
	Faith's PD	-0.14	0.886
	Mcintosh_d	-2.98	0.005

## Sheet: Table S6
Table S6. Sponge species with profiled bacterial communities and known as an LMA or HMA.
Species	Sponge type	Reference	Notes
Acanthella acuta	LMA	[27]
Agelas sp.	HMA	[28]
Aplysina aerophoba	HMA	[27]
Aplysinella sp.	LMA	[28]
Axinella infundibuliformis	LMA	[28]
Axinella rugosa	LMA	[28]
Carteriospongia foliascens	LMA	[28]
Chondrosia reniformis	HMA	[27]
Clathria prolifera	LMA	[108]
Cliona celata	LMA	[28]
Cliona viridis	LMA	[28]
Corticium sp.	HMA	[28]
Crambe crambe	LMA	[27]
Craniella infrequens	HMA		Suspected because other Craniella are
Craniella zetlandica	HMA	[264]
Dysidea avara	LMA	[27]
Geodia barretti	HMA	[264]
Halichondria bowerbanki	LMA	[108]
Halichondria panicea	LMA	[28]
Halichondria phakellioides	LMA		Suspected because other Halichondria are.
Iotrochota sp.	LMA	[27]	Suspected because Iotrochota birotulata is.
Ircinia fasciculata	HMA	[27]	Suspected because Ircinia felix, I. strobilina, I. spp. are.
Ircinia oros	HMA	[28]
Myxilla sp.	HMA	[28]
Oscarella lobularis	LMA	[27]
Pachymatisma johnstonia	HMA		Suspected because Pachymatisma normani is.
Paratetilla sp.	LMA	[28]
Petrosia ficiformis	HMA	[28]
Rhopaloeides odorabile	HMA	[28]
Spheciospongia vagabunda	LMA	[28]
Spirastrella cunctatrix	LMA	[28]
Stylissa massa	LMA	[28]
Suberites diversicolor	LMA	[28]
Tedania sp.	LMA	[28]
Terpios hoshinota	HMA	[267]
References
27. Gloeckner V, Wehrl M, Moitinho-Silva L, Gernert C, Schupp P, Pawlik J, Lindquist N, Erpenbeck D, Wörheide G, Hentschel U: The HMA-LMA dichotomy revisited: an electron microscopical survey of 56 sponge species. Biological Bulletin 2014, 227:78-88.
28. Moitinho-Silva L, Steinert G, Nielsen S, Hardoim C, Wu Y-C, McCormack G, López-Legentil S, Marchant R, Webster N, Thomas T, Hentschel U: Predicting the HMA-LMA status in marine sponges by machine learning. Frontiers in Microbiology 2017, 8:752.
108. Sacristán-Soriano O, Winkler M, Erwin P, Weisz J, Harriott O, Heussler G, Bauer E, Marsden B, Hill A, Hill M: Ontogeny of symbiont community structure in two carotenoid-rich, viviparous marine sponges: comparison of microbiomes and analysis of culturable pigmented heterotrophic bacteria. Environmental Microbiology Reports 2019, 11:249-261.
266. Schöttner S, Hoffmann F, Cárdenas P, Rapp H, Boetius A, Ramette A: Relationships between host phylogeny, host type and bacterial community diversity in cold-water coral reef sponges. PLoS ONE 2013, 8:e55505.
267. Rützler K, Muzik K: Terpios hoshinota, a new cyanobacteriosponge threatening Pacific reefs. Scientia Marina 1993, 57:395-403.

## Sheet: Tabls S7
Table S7. Summary of PERMANOVA results for compositional comparisons between sponge species and symbiont life-style.
	Comparison between HMA and LMA			Pairwise comparisons for and between each species
	Sample size	179		Group 1	Group 2	Sample size	Permutations	pseudo-F	p-value	q-value
	Groups	2		AcanthellaAcuta	AplysinaAerophoba	8	999	13.06	0.035	0.0519802
	Test statistic	24.863		AcanthellaAcuta	AxinellaRugosa	5	999	2.3519	0.206	0.218375
	p-value	0.001		AcanthellaAcuta	CarteriospongiaFoliascens	59	999	7.897	0.002	0.00740741
	permutations	999		AcanthellaAcuta	ClathriaProlifera	5	999	20.5792	0.096	0.1125
				AcanthellaAcuta	ClionaCelata	5	999	1.99954	0.111	0.121091
	Comparison between species			AcanthellaAcuta	ClionaViridis	12	999	3.38006	0.013	0.0268966
	Sample size	179		AcanthellaAcuta	CorticiumSp	7	999	17.2754	0.037	0.0541463
	Groups	25		AcanthellaAcuta	CrambeCrambe	4	999	4.29523	0.324	0.338676
	Test statistic	15.608		AcanthellaAcuta	CraniellaInfrequens	6	999	40.7106	0.071	0.0898734
	p-value	0.001		AcanthellaAcuta	GeodiaBarretti	8	999	17.6584	0.034	0.0517766
	permutations	999		AcanthellaAcuta	HalichondriaBowerbanki	6	999	15.6831	0.058	0.0756522
				AcanthellaAcuta	IrciniaFasciculata	5	999	5.02835	0.111	0.121091
				AcanthellaAcuta	IrciniaOros	10	999	1.91956	0.239	0.252465
				AcanthellaAcuta	MyxillaSp	5	999	17.6312	0.114	0.123913
				AcanthellaAcuta	OscarellaLobularis	8	999	2.05146	0.067	0.0851695
				AcanthellaAcuta	PachymatismaJohnstonia	4	999	23.6952	0.324	0.338676
				AcanthellaAcuta	ParatetillaSp	4	999	4.56279	0.338	0.344898
				AcanthellaAcuta	PetrosiaFiciformis	4	999	22.295	0.338	0.344898
				AcanthellaAcuta	RhopaloeidesOdorabile	7	999	26.7513	0.055	0.0723684
				AcanthellaAcuta	SpirastrellaCunctatrix	8	999	3.0072	0.036	0.0529412
				AcanthellaAcuta	StylissaMassa	13	999	12.5721	0.009	0.0214286
				AcanthellaAcuta	SuberitesDiversicolor	7	999	10.1748	0.045	0.0630841
				AcanthellaAcuta	TedaniaSp	14	999	4.04159	0.013	0.0268966
				AcanthellaAcuta	TerpiosHoshinota	11	999	1.88062	0.127	0.136559
				AplysinaAerophoba	AxinellaRugosa	9	999	14.5768	0.015	0.0290323
				AplysinaAerophoba	CarteriospongiaFoliascens	63	999	55.4151	0.001	0.00508475
				AplysinaAerophoba	ClathriaProlifera	9	999	30.1024	0.015	0.0290323
				AplysinaAerophoba	ClionaCelata	9	999	12.5981	0.012	0.0257143
				AplysinaAerophoba	ClionaViridis	16	999	27.1968	0.001	0.00508475
				AplysinaAerophoba	CorticiumSp	11	999	19.9868	0.005	0.0141509
				AplysinaAerophoba	CrambeCrambe	8	999	15.2351	0.035	0.0519802
				AplysinaAerophoba	CraniellaInfrequens	10	999	59.563	0.008	0.0195122
				AplysinaAerophoba	GeodiaBarretti	12	999	14.304	0.001	0.00508475
				AplysinaAerophoba	HalichondriaBowerbanki	10	999	42.2593	0.007	0.0184211
				AplysinaAerophoba	IrciniaFasciculata	9	999	16.0404	0.011	0.023913
				AplysinaAerophoba	IrciniaOros	14	999	17.0652	0.001	0.00508475
				AplysinaAerophoba	MyxillaSp	9	999	23.2666	0.007	0.0184211
				AplysinaAerophoba	OscarellaLobularis	12	999	12.5051	0.003	0.00978261
				AplysinaAerophoba	PachymatismaJohnstonia	8	999	4.8376	0.04	0.0576923
				AplysinaAerophoba	ParatetillaSp	8	999	13.7951	0.031	0.0486911
				AplysinaAerophoba	PetrosiaFiciformis	8	999	5.40836	0.034	0.0517766
				AplysinaAerophoba	RhopaloeidesOdorabile	11	999	11.7817	0.002	0.00740741
				AplysinaAerophoba	SpirastrellaCunctatrix	12	999	15.529	0.005	0.0141509
				AplysinaAerophoba	StylissaMassa	17	999	61.0119	0.001	0.00508475
				AplysinaAerophoba	SuberitesDiversicolor	11	999	35.2933	0.001	0.00508475
				AplysinaAerophoba	TedaniaSp	18	999	29.6378	0.002	0.00740741
				AplysinaAerophoba	TerpiosHoshinota	15	999	5.39663	0.002	0.00740741
				AxinellaRugosa	CarteriospongiaFoliascens	60	999	8.78591	0.001	0.00508475
				AxinellaRugosa	ClathriaProlifera	6	999	10.3797	0.107	0.118889
				AxinellaRugosa	ClionaCelata	6	999	2.57189	0.097	0.11323
				AxinellaRugosa	ClionaViridis	13	999	2.97197	0.001	0.00508475
				AxinellaRugosa	CorticiumSp	8	999	14.3703	0.023	0.0389831
				AxinellaRugosa	CrambeCrambe	5	999	4.04887	0.091	0.109639
				AxinellaRugosa	CraniellaInfrequens	7	999	25.7243	0.031	0.0486911
				AxinellaRugosa	GeodiaBarretti	9	999	19.7898	0.015	0.0290323
				AxinellaRugosa	HalichondriaBowerbanki	7	999	14.0194	0.027	0.0440217
				AxinellaRugosa	IrciniaFasciculata	6	999	2.62274	0.094	0.111905
				AxinellaRugosa	IrciniaOros	11	999	1.87785	0.047	0.064977
				AxinellaRugosa	MyxillaSp	6	999	5.37552	0.105	0.117978
				AxinellaRugosa	OscarellaLobularis	9	999	1.88773	0.019	0.0333333
				AxinellaRugosa	PachymatismaJohnstonia	5	999	13.3574	0.091	0.109639
				AxinellaRugosa	ParatetillaSp	5	999	3.12863	0.111	0.121091
				AxinellaRugosa	PetrosiaFiciformis	5	999	12.7389	0.098	0.113953
				AxinellaRugosa	RhopaloeidesOdorabile	8	999	20.0962	0.016	0.03
				AxinellaRugosa	SpirastrellaCunctatrix	9	999	3.81579	0.011	0.023913
				AxinellaRugosa	StylissaMassa	14	999	11.4987	0.003	0.00978261
				AxinellaRugosa	SuberitesDiversicolor	8	999	7.93807	0.022	0.0375
				AxinellaRugosa	TedaniaSp	15	999	4.49195	0.015	0.0290323
				AxinellaRugosa	TerpiosHoshinota	12	999	2.40444	0.088	0.106883
				CarteriospongiaFoliascens	ClathriaProlifera	60	999	21.2131	0.001	0.00508475
				CarteriospongiaFoliascens	ClionaCelata	60	999	18.3853	0.001	0.00508475
				CarteriospongiaFoliascens	ClionaViridis	67	999	19.7045	0.001	0.00508475
				CarteriospongiaFoliascens	CorticiumSp	62	999	35.2012	0.001	0.00508475
				CarteriospongiaFoliascens	CrambeCrambe	59	999	12.9365	0.002	0.00740741
				CarteriospongiaFoliascens	CraniellaInfrequens	61	999	53.0727	0.001	0.00508475
				CarteriospongiaFoliascens	GeodiaBarretti	63	999	75.5929	0.001	0.00508475
				CarteriospongiaFoliascens	HalichondriaBowerbanki	61	999	40.952	0.001	0.00508475
				CarteriospongiaFoliascens	IrciniaFasciculata	60	999	7.58047	0.001	0.00508475
				CarteriospongiaFoliascens	IrciniaOros	65	999	17.4281	0.001	0.00508475
				CarteriospongiaFoliascens	MyxillaSp	60	999	12.3199	0.001	0.00508475
				CarteriospongiaFoliascens	OscarellaLobularis	63	999	12.2156	0.001	0.00508475
				CarteriospongiaFoliascens	PachymatismaJohnstonia	59	999	28.1589	0.001	0.00508475
				CarteriospongiaFoliascens	ParatetillaSp	59	999	8.23265	0.002	0.00740741
				CarteriospongiaFoliascens	PetrosiaFiciformis	59	999	26.7575	0.003	0.00978261
				CarteriospongiaFoliascens	RhopaloeidesOdorabile	62	999	45.185	0.001	0.00508475
				CarteriospongiaFoliascens	SpirastrellaCunctatrix	63	999	32.782	0.001	0.00508475
				CarteriospongiaFoliascens	StylissaMassa	68	999	38.5712	0.001	0.00508475
				CarteriospongiaFoliascens	SuberitesDiversicolor	62	999	23.4345	0.001	0.00508475
				CarteriospongiaFoliascens	TedaniaSp	69	999	38.8547	0.001	0.00508475
				CarteriospongiaFoliascens	TerpiosHoshinota	66	999	23.2452	0.001	0.00508475
				ClathriaProlifera	ClionaCelata	6	999	6.90151	0.092	0.1104
				ClathriaProlifera	ClionaViridis	13	999	8.4029	0.001	0.00508475
				ClathriaProlifera	CorticiumSp	8	999	41.5209	0.018	0.0321429
				ClathriaProlifera	CrambeCrambe	5	999	15.5573	0.105	0.117978
				ClathriaProlifera	CraniellaInfrequens	7	999	64.5895	0.025	0.0412088
				ClathriaProlifera	GeodiaBarretti	9	999	38.6762	0.016	0.03
				ClathriaProlifera	HalichondriaBowerbanki	7	999	4.9002	0.039	0.0567961
				ClathriaProlifera	IrciniaFasciculata	6	999	12.1501	0.108	0.119557
				ClathriaProlifera	IrciniaOros	11	999	5.0299	0.009	0.0214286
				ClathriaProlifera	MyxillaSp	6	999	32.948	0.095	0.112205
				ClathriaProlifera	OscarellaLobularis	9	999	5.57029	0.008	0.0195122
				ClathriaProlifera	PachymatismaJohnstonia	5	999	52.7647	0.1	0.115649
				ClathriaProlifera	ParatetillaSp	5	999	17.3643	0.12	0.129496
				ClathriaProlifera	PetrosiaFiciformis	5	999	49.5976	0.096	0.1125
				ClathriaProlifera	RhopaloeidesOdorabile	8	999	59.3441	0.011	0.023913
				ClathriaProlifera	SpirastrellaCunctatrix	9	999	9.17658	0.012	0.0257143
				ClathriaProlifera	StylissaMassa	14	999	33.6117	0.005	0.0141509
				ClathriaProlifera	SuberitesDiversicolor	8	999	24.38	0.024	0.0402235
				ClathriaProlifera	TedaniaSp	15	999	7.93454	0.002	0.00740741
				ClathriaProlifera	TerpiosHoshinota	12	999	5.55001	0.003	0.00978261
				ClionaCelata	ClionaViridis	13	999	7.11319	0.003	0.00978261
				ClionaCelata	CorticiumSp	8	999	9.92423	0.021	0.0362069
				ClionaCelata	CrambeCrambe	5	999	1.61658	0.195	0.208185
				ClionaCelata	CraniellaInfrequens	7	999	15.8294	0.028	0.0449198
				ClionaCelata	GeodiaBarretti	9	999	15.8246	0.008	0.0195122
				ClionaCelata	HalichondriaBowerbanki	7	999	11.4256	0.028	0.0449198
				ClionaCelata	IrciniaFasciculata	6	999	3.31991	0.11	0.121091
				ClionaCelata	IrciniaOros	11	999	4.81197	0.003	0.00978261
				ClionaCelata	MyxillaSp	6	999	3.80291	0.107	0.118889
				ClionaCelata	OscarellaLobularis	9	999	4.14826	0.007	0.0184211
				ClionaCelata	PachymatismaJohnstonia	5	999	6.32358	0.107	0.118889
				ClionaCelata	ParatetillaSp	5	999	2.04414	0.199	0.211702
				ClionaCelata	PetrosiaFiciformis	5	999	6.08213	0.094	0.111905
				ClionaCelata	RhopaloeidesOdorabile	8	999	13.0402	0.015	0.0290323
				ClionaCelata	SpirastrellaCunctatrix	9	999	3.34261	0.019	0.0333333
				ClionaCelata	StylissaMassa	14	999	11.5032	0.004	0.0121212
				ClionaCelata	SuberitesDiversicolor	8	999	7.0446	0.025	0.0412088
				ClionaCelata	TedaniaSp	15	999	9.30565	0.003	0.00978261
				ClionaCelata	TerpiosHoshinota	12	999	3.66855	0.008	0.0195122
				ClionaViridis	CorticiumSp	15	999	16.3642	0.001	0.00508475
				ClionaViridis	CrambeCrambe	12	999	6.6177	0.015	0.0290323
				ClionaViridis	CraniellaInfrequens	14	999	24.3135	0.001	0.00508475
				ClionaViridis	GeodiaBarretti	16	999	34.4233	0.001	0.00508475
				ClionaViridis	HalichondriaBowerbanki	14	999	16.2747	0.003	0.00978261
				ClionaViridis	IrciniaFasciculata	13	999	0.701808	0.822	0.822
				ClionaViridis	IrciniaOros	18	999	1.10521	0.305	0.321053
				ClionaViridis	MyxillaSp	13	999	4.58921	0.004	0.0121212
				ClionaViridis	OscarellaLobularis	16	999	1.05504	0.396	0.401351
				ClionaViridis	PachymatismaJohnstonia	12	999	16.1416	0.018	0.0321429
				ClionaViridis	ParatetillaSp	12	999	3.92733	0.018	0.0321429
				ClionaViridis	PetrosiaFiciformis	12	999	15.5885	0.018	0.0321429
				ClionaViridis	RhopaloeidesOdorabile	15	999	24.687	0.001	0.00508475
				ClionaViridis	SpirastrellaCunctatrix	16	999	10.6824	0.001	0.00508475
				ClionaViridis	StylissaMassa	21	999	16.2266	0.001	0.00508475
				ClionaViridis	SuberitesDiversicolor	15	999	9.04001	0.001	0.00508475
				ClionaViridis	TedaniaSp	22	999	6.02381	0.002	0.00740741
				ClionaViridis	TerpiosHoshinota	19	999	6.20595	0.001	0.00508475
				CorticiumSp	CrambeCrambe	7	999	19.2499	0.048	0.0657534
				CorticiumSp	CraniellaInfrequens	9	999	82.5313	0.015	0.0290323
				CorticiumSp	GeodiaBarretti	11	999	30.2257	0.002	0.00740741
				CorticiumSp	HalichondriaBowerbanki	9	999	44.9411	0.008	0.0195122
				CorticiumSp	IrciniaFasciculata	8	999	16.3002	0.017	0.0314815
				CorticiumSp	IrciniaOros	13	999	9.66861	0.002	0.00740741
				CorticiumSp	MyxillaSp	8	999	32.8416	0.016	0.03
				CorticiumSp	OscarellaLobularis	11	999	8.57996	0.001	0.00508475
				CorticiumSp	PachymatismaJohnstonia	7	999	24.2396	0.048	0.0657534
				CorticiumSp	ParatetillaSp	7	999	17.8221	0.055	0.0723684
				CorticiumSp	PetrosiaFiciformis	7	999	25.4825	0.051	0.068
				CorticiumSp	RhopaloeidesOdorabile	10	999	38.1086	0.006	0.0162162
				CorticiumSp	SpirastrellaCunctatrix	11	999	12.2708	0.002	0.00740741
				CorticiumSp	StylissaMassa	16	999	51.8971	0.001	0.00508475
				CorticiumSp	SuberitesDiversicolor	10	999	35.3813	0.01	0.0227273
				CorticiumSp	TedaniaSp	17	999	17.245	0.001	0.00508475
				CorticiumSp	TerpiosHoshinota	14	999	5.79793	0.002	0.00740741
				CrambeCrambe	CraniellaInfrequens	6	999	32.6494	0.074	0.092887
				CrambeCrambe	GeodiaBarretti	8	999	20.7246	0.034	0.0517766
				CrambeCrambe	HalichondriaBowerbanki	6	999	17.0822	0.076	0.095
				CrambeCrambe	IrciniaFasciculata	5	999	6.16693	0.086	0.104878
				CrambeCrambe	IrciniaOros	10	999	3.91845	0.025	0.0412088
				CrambeCrambe	MyxillaSp	5	999	9.90031	0.101	0.115649
				CrambeCrambe	OscarellaLobularis	8	999	4.05481	0.035	0.0519802
				CrambeCrambe	PachymatismaJohnstonia	4	999	15.1343	0.331	0.343599
				CrambeCrambe	ParatetillaSp	4	999	4.06239	0.331	0.343599
				CrambeCrambe	PetrosiaFiciformis	4	999	14.3645	0.334	0.34433
				CrambeCrambe	RhopaloeidesOdorabile	7	999	26.058	0.047	0.064977
				CrambeCrambe	SpirastrellaCunctatrix	8	999	2.97995	0.044	0.0619718
				CrambeCrambe	StylissaMassa	13	999	13.5978	0.013	0.0268966
				CrambeCrambe	SuberitesDiversicolor	7	999	10.8242	0.062	0.0805195
				CrambeCrambe	TedaniaSp	14	999	7.0549	0.01	0.0227273
				CrambeCrambe	TerpiosHoshinota	11	999	2.79244	0.035	0.0519802
				CraniellaInfrequens	GeodiaBarretti	10	999	74.2408	0.008	0.0195122
				CraniellaInfrequens	HalichondriaBowerbanki	8	999	54.8195	0.021	0.0362069
				CraniellaInfrequens	IrciniaFasciculata	7	999	30.2145	0.04	0.0576923
				CraniellaInfrequens	IrciniaOros	12	999	14.3692	0.004	0.0121212
				CraniellaInfrequens	MyxillaSp	7	999	67.193	0.032	0.0497409
				CraniellaInfrequens	OscarellaLobularis	10	999	16.2058	0.005	0.0141509
				CraniellaInfrequens	PachymatismaJohnstonia	6	999	84.6972	0.064	0.0824034
				CraniellaInfrequens	ParatetillaSp	6	999	36.0068	0.074	0.092887
				CraniellaInfrequens	PetrosiaFiciformis	6	999	80.8268	0.053	0.070354
				CraniellaInfrequens	RhopaloeidesOdorabile	9	999	109.545	0.01	0.0227273
				CraniellaInfrequens	SpirastrellaCunctatrix	10	999	20.4157	0.005	0.0141509
				CraniellaInfrequens	StylissaMassa	15	999	76.5043	0.001	0.00508475
				CraniellaInfrequens	SuberitesDiversicolor	9	999	55.8285	0.004	0.0121212
				CraniellaInfrequens	TedaniaSp	16	999	20.9749	0.002	0.00740741
				CraniellaInfrequens	TerpiosHoshinota	13	999	13.3136	0.001	0.00508475
				GeodiaBarretti	HalichondriaBowerbanki	10	999	51.8712	0.005	0.0141509
				GeodiaBarretti	IrciniaFasciculata	9	999	21.7061	0.011	0.023913
				GeodiaBarretti	IrciniaOros	14	999	21.0847	0.002	0.00740741
				GeodiaBarretti	MyxillaSp	9	999	31.4505	0.014	0.0285714
				GeodiaBarretti	OscarellaLobularis	12	999	16.7119	0.002	0.00740741
				GeodiaBarretti	PachymatismaJohnstonia	8	999	4.24223	0.044	0.0619718
				GeodiaBarretti	ParatetillaSp	8	999	18.6294	0.044	0.0619718
				GeodiaBarretti	PetrosiaFiciformis	8	999	5.49932	0.029	0.0462766
				GeodiaBarretti	RhopaloeidesOdorabile	11	999	17.6345	0.008	0.0195122
				GeodiaBarretti	SpirastrellaCunctatrix	12	999	19.7016	0.002	0.00740741
				GeodiaBarretti	StylissaMassa	17	999	76.6725	0.001	0.00508475
				GeodiaBarretti	SuberitesDiversicolor	11	999	45.8389	0.001	0.00508475
				GeodiaBarretti	TedaniaSp	18	999	35.9573	0.001	0.00508475
				GeodiaBarretti	TerpiosHoshinota	15	999	7.60978	0.001	0.00508475
				HalichondriaBowerbanki	IrciniaFasciculata	7	999	14.1557	0.034	0.0517766
				HalichondriaBowerbanki	IrciniaOros	12	999	10.1316	0.003	0.00978261
				HalichondriaBowerbanki	MyxillaSp	7	999	21.7441	0.031	0.0486911
				HalichondriaBowerbanki	OscarellaLobularis	10	999	10.6909	0.006	0.0162162
				HalichondriaBowerbanki	PachymatismaJohnstonia	6	999	37.4961	0.058	0.0756522
				HalichondriaBowerbanki	ParatetillaSp	6	999	15.5629	0.065	0.0833333
				HalichondriaBowerbanki	PetrosiaFiciformis	6	999	36.242	0.066	0.0842553
				HalichondriaBowerbanki	RhopaloeidesOdorabile	9	999	60.0531	0.018	0.0321429
				HalichondriaBowerbanki	SpirastrellaCunctatrix	10	999	15.6881	0.01	0.0227273
				HalichondriaBowerbanki	StylissaMassa	15	999	49.4093	0.002	0.00740741
				HalichondriaBowerbanki	SuberitesDiversicolor	9	999	30.3033	0.009	0.0214286
				HalichondriaBowerbanki	TedaniaSp	16	999	15.4729	0.001	0.00508475
				HalichondriaBowerbanki	TerpiosHoshinota	13	999	10.4583	0.002	0.00740741
				IrciniaFasciculata	IrciniaOros	11	999	0.567686	0.776	0.778595
				IrciniaFasciculata	MyxillaSp	6	999	8.66336	0.104	0.117978
				IrciniaFasciculata	OscarellaLobularis	9	999	0.7664	0.681	0.68557
				IrciniaFasciculata	PachymatismaJohnstonia	5	999	19.9909	0.101	0.115649
				IrciniaFasciculata	ParatetillaSp	5	999	4.88876	0.115	0.124549
				IrciniaFasciculata	PetrosiaFiciformis	5	999	18.8555	0.105	0.117978
				IrciniaFasciculata	RhopaloeidesOdorabile	8	999	24.9654	0.019	0.0333333
				IrciniaFasciculata	SpirastrellaCunctatrix	9	999	4.28229	0.015	0.0290323
				IrciniaFasciculata	StylissaMassa	14	999	12.3352	0.005	0.0141509
				IrciniaFasciculata	SuberitesDiversicolor	8	999	8.41105	0.017	0.0314815
				IrciniaFasciculata	TedaniaSp	15	999	2.81756	0.082	0.101235
				IrciniaFasciculata	TerpiosHoshinota	12	999	2.25251	0.082	0.101235
				IrciniaOros	MyxillaSp	11	999	2.72786	0.006	0.0162162
				IrciniaOros	OscarellaLobularis	14	999	1.00999	0.532	0.537374
				IrciniaOros	PachymatismaJohnstonia	10	999	8.68779	0.024	0.0402235
				IrciniaOros	ParatetillaSp	10	999	2.19778	0.148	0.158571
				IrciniaOros	PetrosiaFiciformis	10	999	8.41179	0.022	0.0375
				IrciniaOros	RhopaloeidesOdorabile	13	999	14.2681	0.001	0.00508475
				IrciniaOros	SpirastrellaCunctatrix	14	999	7.69482	0.002	0.00740741
				IrciniaOros	StylissaMassa	19	999	11.1575	0.001	0.00508475
				IrciniaOros	SuberitesDiversicolor	13	999	5.44853	0.002	0.00740741
				IrciniaOros	TedaniaSp	20	999	5.51985	0.001	0.00508475
				IrciniaOros	TerpiosHoshinota	17	999	5.3627	0.001	0.00508475
				MyxillaSp	OscarellaLobularis	9	999	3.13087	0.008	0.0195122
				MyxillaSp	PachymatismaJohnstonia	5	999	59.0385	0.103	0.11749
				MyxillaSp	ParatetillaSp	5	999	11.6785	0.084	0.102857
				MyxillaSp	PetrosiaFiciformis	5	999	53.9038	0.095	0.112205
				MyxillaSp	RhopaloeidesOdorabile	8	999	52.2604	0.026	0.042623
				MyxillaSp	SpirastrellaCunctatrix	9	999	5.54209	0.013	0.0268966
				MyxillaSp	StylissaMassa	14	999	17.35	0.003	0.00978261
				MyxillaSp	SuberitesDiversicolor	8	999	11.9535	0.02	0.0348837
				MyxillaSp	TedaniaSp	15	999	4.89477	0.014	0.0285714
				MyxillaSp	TerpiosHoshinota	12	999	3.31397	0.016	0.03
				OscarellaLobularis	PachymatismaJohnstonia	8	999	7.71897	0.041	0.0588517
				OscarellaLobularis	ParatetillaSp	8	999	2.44362	0.036	0.0529412
				OscarellaLobularis	PetrosiaFiciformis	8	999	7.29904	0.051	0.068
				OscarellaLobularis	RhopaloeidesOdorabile	11	999	11.5381	0.004	0.0121212
				OscarellaLobularis	SpirastrellaCunctatrix	12	999	5.87225	0.003	0.00978261
				OscarellaLobularis	StylissaMassa	17	999	11.5554	0.001	0.00508475
				OscarellaLobularis	SuberitesDiversicolor	11	999	6.26428	0.002	0.00740741
				OscarellaLobularis	TedaniaSp	18	999	4.34418	0.01	0.0227273
				OscarellaLobularis	TerpiosHoshinota	15	999	2.6463	0.028	0.0449198
				PachymatismaJohnstonia	ParatetillaSp	4	999	19.6806	0.333	0.34433
				PachymatismaJohnstonia	PetrosiaFiciformis	4	999	6.11903	0.347	0.352881
				PachymatismaJohnstonia	RhopaloeidesOdorabile	7	999	15.3451	0.051	0.068
				PachymatismaJohnstonia	SpirastrellaCunctatrix	8	999	7.64341	0.042	0.06
				PachymatismaJohnstonia	StylissaMassa	13	999	46.5713	0.011	0.023913
				PachymatismaJohnstonia	SuberitesDiversicolor	7	999	35.3119	0.063	0.0814655
				PachymatismaJohnstonia	TedaniaSp	14	999	14.6008	0.013	0.0268966
				PachymatismaJohnstonia	TerpiosHoshinota	11	999	2.55926	0.081	0.10083
				ParatetillaSp	PetrosiaFiciformis	4	999	18.0381	0.338	0.344898
				ParatetillaSp	RhopaloeidesOdorabile	7	999	26.2986	0.047	0.064977
				ParatetillaSp	SpirastrellaCunctatrix	8	999	3.63007	0.035	0.0519802
				ParatetillaSp	StylissaMassa	13	999	7.18252	0.01	0.0227273
				ParatetillaSp	SuberitesDiversicolor	7	999	8.064	0.051	0.068
				ParatetillaSp	TedaniaSp	14	999	4.45581	0.016	0.03
				ParatetillaSp	TerpiosHoshinota	11	999	2.2461	0.101	0.115649
				PetrosiaFiciformis	RhopaloeidesOdorabile	7	999	10.8069	0.049	0.0668182
				PetrosiaFiciformis	SpirastrellaCunctatrix	8	999	7.23223	0.032	0.0497409
				PetrosiaFiciformis	StylissaMassa	13	999	44.6514	0.011	0.023913
				PetrosiaFiciformis	SuberitesDiversicolor	7	999	33.6235	0.05	0.0678733
				PetrosiaFiciformis	TedaniaSp	14	999	14.2626	0.018	0.0321429
				PetrosiaFiciformis	TerpiosHoshinota	11	999	2.41032	0.083	0.102049
				RhopaloeidesOdorabile	SpirastrellaCunctatrix	11	999	13.9729	0.006	0.0162162
				RhopaloeidesOdorabile	StylissaMassa	16	999	71.4361	0.001	0.00508475
				RhopaloeidesOdorabile	SuberitesDiversicolor	10	999	51.8723	0.008	0.0195122
				RhopaloeidesOdorabile	TedaniaSp	17	999	24.8074	0.001	0.00508475
				RhopaloeidesOdorabile	TerpiosHoshinota	14	999	4.09308	0.006	0.0162162
				SpirastrellaCunctatrix	StylissaMassa	17	999	19.0916	0.002	0.00740741
				SpirastrellaCunctatrix	SuberitesDiversicolor	11	999	10.0425	0.004	0.0121212
				SpirastrellaCunctatrix	TedaniaSp	18	999	15.3484	0.001	0.00508475
				SpirastrellaCunctatrix	TerpiosHoshinota	15	999	5.76358	0.001	0.00508475
				StylissaMassa	SuberitesDiversicolor	16	999	23.358	0.001	0.00508475
				StylissaMassa	TedaniaSp	23	999	21.6056	0.001	0.00508475
				StylissaMassa	TerpiosHoshinota	20	999	13.3027	0.001	0.00508475
				SuberitesDiversicolor	TedaniaSp	17	999	10.8333	0.001	0.00508475
				SuberitesDiversicolor	TerpiosHoshinota	14	999	6.52421	0.004	0.0121212
				TedaniaSp	TerpiosHoshinota	21	999	11.5272	0.001	0.00508475

## Sheet: Table S8
Table S8. GenBank accession numbers for 18S rRNS sequences used in gene tree as part of phylosymbiosis.
Species	Accession	Notes
Acanthella acuta	JX945606.1
Aplysina aerophoba	JX945612.1
Axinella rugosa	KC902233.1
Carteriospongia foliascens	KC902175.1
Clathria prolifera	EF092268.1
Cliona celata	KC902383.1
Cliona viridis	KX866795.1
Corticium sp.	HM118542.1
Crambe crambe	KX866792.1
Geodia barretti	KC481224.1
Halichondria bowerbanki	KC902247.1
Ircinia fasciculata	KC902297.1	This sequences is for I. felix, as a substitute for the I. fasciculata since no sequence was avaiable.
Ircinia oros	KX622160.1
Myxilla sp.	KF699108.1	This sequences is for M. fimbriata, as a representative for the genera.
Oscarella lobularis	JX462756.1
Pachymatisma johnstonia	KC902302.1
Paratetilla sp.	JX177972.1	This sequences is for P. bacca, as a representative for the genera.
Petrosia ficiformis	KX622161.1
Rhopaloeides odorabile	JX945630.1
Spirastrella cunctatrix	KX622153.1
Stylissa massa	AY623865.1	This sequences is for S. flabelliformis, as a representative for the genera.
Suberites diversicolor	KF568959
Tedania sp.	KX894478.1
Terpios hoshinota	MN493759.1

## Sheet: Table S9
Table S9. Statistical tables for testing phylosymbiosis across geminate species pairs.
	Unrooted Robinson-Foulds
	Host-microbe score: 19.0
	Max stochastic metric: 21.0
	Normalized score: 0.905
	Random trees with equivalent or more congruent score: 506
	Total trees: 20,000
	p-value: 0.025
	Unrooted Matching Split
	Host-microbe score: 99.0
	Max stochastic metric: 136.0
	Normalized score: 0.728
	Random trees with equivalent or more congruent score: 16846
	Total trees: 20,000
	p-value: 0.842

## Sheet: TableS10
Table S10. Average alpha rarefaction values for each species based on observed ASVs and phylogenetic diversity
	Observed ASVs												Phylogenetic diversity
		SEQUENCE DEPTH												SEQUENCE DEPTH
	Species	1	187	373	559	745	931	1117	1303	1489	1675		Species	1	187	373	559	745	931	1117	1303	1489	1675
	Acanthella acuta	1	25.2	33.1667	38.1818	45.05	47.25	51.4	57.1	62.85	64.8		Acanthella acuta	1	4.74961	6.60481	7.44442	8.7269	9.25802	9.91268	11.0041	12.2408	12.5093
	Agelas sp.	1	53.2	66.1111	74.5455	78.7	84.8	91.7	92.7	94	98.8		Agelas sp.	1	10.4994	12.6117	13.9236	14.319	15.3875	16.3488	16.6453	16.9605	17.9589
	Aplysina aerophoba	1	75.0667	100.963	115.621	131.367	141.367	147.65	154.783	160.783	164.933		Aplysina aerophoba	1	14.0852	17.763	19.5589	21.7442	22.9143	23.6197	24.6913	25.3664	26.1023
	Aplysinella sp.	1	13.9	15.2222	16.0909	16.4	16.7	17.9	18.2	19.1	18.9		Aplysinella sp.	1	2.39853	2.77955	2.98007	3.05232	3.05359	3.40846	3.47509	3.58138	3.66232
	Axinella infundibuliformis	1	97.6	143.556	173	198.6	217.1	233.4	245.8	254.7	266.9		Axinella infundibuliformis	1	16.7634	21.7812	24.723	27.6333	29.0163	30.6198	31.9099	33.0873	33.6282
	Axinella rugosa	1	20.3667	30.1481	39.6061	50.3	57.9333	65.4333	72.5333	80.5667	86.1667		Axinella rugosa	1	4.74487	6.73646	8.90906	11.1679	12.8908	14.2405	15.7107	16.7527	17.6699
	Carteriospongia foliascens	1	29.4193	38.4074	44.5439	50.5439	55.2228	59.5614	63.4772	66.8088	70.3509		Carteriospongia foliascens	1	5.12371	6.66261	7.85057	9.01843	9.82586	10.6892	11.3579	11.984	12.624
	Chondrosia reniformis	1	42.8	52.3333	57.9091	61.7	65.3	64.8	68.4	68.2	71.5		Chondrosia reniformis	1	7.2293	8.58253	9.12794	9.51108	10.2191	9.93904	10.4539	10.3149	10.8006
	Clathria prolifera	1	17	27.9259	35.0606	42.6333	49.4	56.0667	62.9667	68.5333	75.1667		Clathria prolifera	1	3.30417	4.77229	5.72701	7.72703	8.00098	8.57355	9.84936	9.87234	10.7203
	Cliona celata	1	57.6667	95.7037	123.424	153.633	171.267	197.8	216.967	234.033	250.167		Cliona celata	1	11.0299	16.9664	21.0342	25.0668	27.4904	31.1683	33.9436	36.0001	37.5071
	Cliona viridis	1	11.79	14.5667	16.3364	18.3	20.26	22.28	24.13	25.54	27.01		Cliona viridis	1	2.54897	3.15792	3.50765	3.99266	4.342	4.76675	5.18288	5.41616	5.71185
	Corticium sp.	1	35.38	42.2222	45.6727	48.84	51.8	54.5	55.42	57.18	58.6		Corticium sp.	1	7.36741	8.32116	8.84555	9.44872	9.88509	10.4395	10.5771	10.786	11.1778
	Crambe crambe	1	44.55	73.1667	97.8636	125.95	137.25	160.25	179.4	195.55	208.35		Crambe crambe	1	8.70736	12.9123	16.5141	20.2601	22.1217	24.7771	27.6702	29.5986	31.0872
	Craniella infrequens	1	104.975	159.222	191.591	222.95	245.875	264.15	282.35	294.7	309.2		Craniella infrequens	1	9.9013	12.7251	14.1475	15.3483	16.0816	16.8109	17.3124	17.782	18.2068
	Craniella zetlandica	1	90.8	124.222	142.818	159.1	169.4	181.9	192.5	194.6	208		Craniella zetlandica	1	9.57825	11.4894	12.5092	13.218	13.7882	14.4078	14.7978	14.7023	15.4544
	Dysidea avara	1	30.4	45.1111	56	71.1	82.3	91.7	102.6	120.6	127.4		Dysidea avara	1	6.57079	8.96303	10.7822	13.1549	14.688	16.3905	18.3142	20.6283	22.1077
	Geodia barretti	1	92.6167	132.704	155.439	175.917	191.25	203.5	214.083	220.567	229.383		Geodia barretti	1	16.2292	20.7634	23.3943	25.2976	27.029	28.2781	29.1118	29.8106	30.5425
	Halichondria bowerbanki	1	41.925	63.6944	75.8636	89	94.175	102.1	106.525	110.975	118		Halichondria bowerbanki	1	6.94977	8.96885	10.4414	11.6035	12.3098	12.8184	13.2285	13.4671	13.9474
	Halichondria panicea	1	35.8	55.2222	71.9091	82.8	94.9	103.1	113.4	122.5	131.7		Halichondria panicea	1	7.00366	10.1204	12.8128	14.5674	16.4715	17.4737	19.0472	20.9079	21.7334
	Halichondria phakellioides	1	31.8	45.2222	60.5455	70.2	78.3	84.1	93.2	96.8	109		Halichondria phakellioides	1	7.25215	10.1183	13.1206	14.5704	16.7263	17.7714	18.5521	19.4725	22.3156
	Iotrochota sp.	1	59.7	82	96.0909	108.6	116.9	125.1	135	142.7	146.4		Iotrochota sp.	1	12.7181	16.5588	19.2581	21.3025	22.7672	23.5674	25.6506	26.7979	27.2949
	Ircinia fasciculata	1	8.76667	10.1481	10.9091	12.0667	13.7667	14.3	15.1333	16.3	17.8		Ircinia fasciculata	1	2.08454	2.40906	2.53688	2.8037	3.21809	3.30019	3.55792	3.76395	4.05088
	Ircinia oros	1	21.9	27.5139	30.3182	32.95	34.9	36.2875	37	38.6625	39.675		Ircinia oros	1	4.29191	4.99826	5.27412	5.66002	5.90649	6.0444	6.09699	6.37512	6.46882
	Myxilla sp.	1	12.2	20.4074	26.8788	34.2333	39.9	43.9	48.7	55.7667	57.5667		Myxilla sp.	1	2.96063	4.6015	5.82549	6.99045	7.96651	8.5542	9.49858	10.6056	10.715
	Oscarella lobularis	1	16.8333	22.2407	25.0758	27.9833	30.25	31.5667	33.95	35.3667	37.45		Oscarella lobularis	1	3.54106	4.54076	4.8923	5.56871	6.04433	6.10899	6.76173	6.89293	7.4167
	Pachymatisma johnstonia	1	88.8	124.278	147.136	166.5	178.05	187.7	197	204.55	210.25		Pachymatisma johnstonia	1	15.1942	19.3683	21.7718	23.5755	24.8612	26.1557	26.9933	27.4661	28.0689
	Paratetilla sp.	1	30.15	41	49.9091	60.4	67.4	71.9	79.55	87.05	91.7		Paratetilla sp.	1	6.04305	7.815	9.38469	11.1117	12.2204	12.9121	14.3949	15.799	16.3631
	Petrosia ficiformis	1	82.6	118.5	136.091	153.2	165.6	173.45	180.1	187.2	190		Petrosia ficiformis	1	15.5164	20.1994	22.086	24.3791	25.7161	26.645	27.3556	27.9986	28.428
	Rhopaloeides odorabile	1	63.92	87.2	99.6364	111.6	118.98	125.8	130.24	135.2	139.84		Rhopaloeides odorabile	1	12.2242	15.3906	17.0205	18.5087	19.3388	20.2238	20.6543	21.3413	21.7249
	Spheciospongia vagabunda	1	40.3	63.6667	83.8182	102.3	120.7	134.7	147.9	159.5	175.4		Spheciospongia vagabunda	1	8.0958	12.556	16.1638	18.7917	21.6471	23.7475	24.4766	26.7008	28.5963
	Spirastrella cunctatrix	1	77.2833	119.111	147.758	173.067	196.717	213.883	231.05	244.933	258.3		Spirastrella cunctatrix	1	12.6163	18.4494	21.997	25.1266	27.9351	30.1726	32.1989	33.6234	35.5525
	Stylissa massa	1	33.7364	49.1414	59.1653	68.9273	76.3727	83.7818	89.6364	93.4	98.6364		Stylissa massa	1	6.29825	8.82683	10.2997	11.9021	12.9483	14.1713	15.117	15.6275	16.5226
	Suberites diversicolor	1	26.5	37.4667	45.2545	51.92	55.42	59.34	63.98	67.66	69.68		Suberites diversicolor	1	6.22444	8.14717	9.48387	10.5779	11.3613	11.7401	12.5658	12.9417	13.3751
	Tedania sp.	1	26.625	35.1481	41.5152	47.7167	51.675	56.575	60.4	63.775	65.9417		Tedania sp.	1	3.66249	4.6409	5.31617	5.99595	6.43646	6.9058	7.43858	7.64374	8.00715
	Terpios hoshinota	1	61.55	91.6528	109.682	128.888	143.8	156.225	167.325	177.625	187.425		Terpios hoshinota	1	11.8124	15.9343	18.5577	20.9816	22.7033	24.4049	25.6942	26.9915	27.7753
