# Supplementary material for: Symbiont transmission in marine sponges: reproduction, development, and metamorphosis
Source: BMC Biol. 2022 May 6;20:100. doi: 10.1186/s12915-022-01291-6 (PMC9077847; doi:10.1186/s12915-022-01291-6)
Supplement: Supplementary file 2 — Additional file 2. The bioinformatic commands used to process and analyze the 16S rRNA sequences that are presented in Figure 6. [file 12915_2022_1291_MOESM2_ESM.txt]

#Project title: Symbiont transmission in marine sponges: reproduction, development, and metamorphosis
#Project authors: Tyler J. Carrier, Manuel Maldonado, Lara Schmittmann, Lucía Pita, Thomas C. G. Bosch, and Ute Hentschel

#What: Computational pipeline for the V4 region of the 16S rRNA gene (i.e., phylogenetic marker for bacteria) QIIME2 (v 2019.1), SILVA (v 132), and Amplicon Sequence Variants (ASVs)


### DOWNLOAD DATA FROM THE SRA ###
module load sra-tools

fastq-dump \
  -A \
  --outdir PATH-TO-DIRECTORY \
  --split-files


### IMPORT RAW FILES INTO QIIME2 ###
qiime tools import \
  --type 'SampleData[SequencesWithQuality]' \
  --input-path PATH-TO-DIRECTORY
  --input-format CasavaOneEightSingleLanePerSampleDirFmt \
  --output-path IMPORTED-DATA.qza


### TRIM PRIMERS OFF READS #
qiime cutadapt trim-single \
  --i-demultiplexed-sequences IMPORTED-DATA.qza \
  --p-front FORWARD-PRIMER-FROM-RESPECTIVE-STUDY \
  --p-error-rate 0 \
  --o-trimmed-sequences IMPORTED-DATA_TRIMMED.qza


### QUALITY CONTROL PAIRED-END BASED ON PHRED Q SCORES ###
qiime quality-filter q-score \
  --i-demux IMPORTED-DATA_TRIMMED.qza \
  --p-quality-window 5 \
  --p-min-quality 25 \
  --o-filtered-sequences IMPORTED-DATA_TRIMMED_QC25.qza \
  --o-filter-stats IMPORTED-DATA_TRIMMED_QC25_stats.qza


### EXPORT DATA TABLE TO TRANSFORM DATA FILES ###
qiime tools export \
  --input-path IMPORTED-DATA_TRIMMED_QC25.qza \
  --output-path IMPORTED-DATA_TRIMMED_QC25

### CHANGE DIRECTORY AND UNZIP ###
cd IMPORTED-DATA_TRIMMED_QC25
gunzip *

### THE FOLLOWING FOR EACH DATA FILE ###
## REPLACE ALL WHITE SPACES ##
tr ' ' '_' <DATA-FILE.fastq >DATA-FILE_MODIFIED.fastq

## RENAME EACH LINE HEADER LINE WITHIN FILES ##
awk '/^@/{print "@SPECIES-NAME_" ++i; next}{print}' DATA-FILE_MODIFIED.fastq > DATA-FILE_MODIFIED2.fastq

## REMOVE EXCESS TEXT FROM QUALITY INFORMATION LINES ##
awk '/^+/{print "+"; next}{print}' DATA-FILE_MODIFIED2.fastq > DATA-FILE_MODIFIED3.fastq

## REMOVE NON-FINAL FILES ##
rm DATA-FILE.fastq
rm DATA-FILE_MODIFIED.fastq
rm DATA-FILE_MODIFIED2.fastq

## RENAME FINAL FILE BACK TO ORIGINAL ##
mv DATA-FILE_MODIFIED2.fastq DATA-FILE.fastq

## CHECK FILES FOR ANY BLANK LINE ##
grep -c "^$" DATA-FILE.fastq

## IF NEEDED: REMOVE BLANK LINES BY HAND ##
nano DATA-FILE.fastq

## ZIP BACK UP FILES ##
gzip *


### IMPORT TRANSFORMED DATA FILES ###
qiime tools import \
  --type 'SampleData[SequencesWithQuality]' \
  --input-path IMPORTED-DATA_TRIMMED_QC25 \
  --output-path IMPORTED-DATA_TRIMMED_QC25_NEW-NAMES.qza
  --input-format SingleEndFastqManifestPhred33


### VALIDATE THAT TABLE IS CORRECTLY FORMATTED ## 
qiime tools validate \
  IMPORTED-DATA_TRIMMED_QC25_NEW-NAMES.qza \
  --level max


### DEBLUR ###
qiime deblur denoise-16S \
  --i-demultiplexed-seqs IMPORTED-DATA_TRIMMED_QC25_NEW-NAMES.qza \
  --p-trim-length 100 \
  --o-representative-sequences IMPORTED-DATA_TRIMMED_QC25_NEW-NAMES_DEBLUR_REPSEQ.qza \
  --o-table IMPORTED-DATA_TRIMMED_QC25_NEW-NAMES_DEBLUR_TABLE.qza \
  --p-sample-stats \
  --p-min-reads 1 \
  --p-min-size 1 \
  --o-stats IMPORTED-DATA_TRIMMED_QC25_NEW-NAMES_DEBLUR_STATS.qza


### MERGE TABLES AND REP SEQ ###
qiime feature-table merge \
  --i-tables IMPORTED-DATA_TRIMMED_QC25_FASTA_VSEARCH-TABLE_NO-CHIMERAS_NO-SINGLES_1.qza \
  --i-tables IMPORTED-DATA_TRIMMED_QC25_FASTA_VSEARCH-TABLE_NO-CHIMERAS_NO-SINGLES_2.qza \
  --i-tables IMPORTED-DATA_TRIMMED_QC25_FASTA_VSEARCH-TABLE_NO-CHIMERAS_NO-SINGLES_3.qza \
  --i-tables IMPORTED-DATA_TRIMMED_QC25_FASTA_VSEARCH-TABLE_NO-CHIMERAS_NO-SINGLES_4.qza \
  --p-overlap-method sum \
  --o-merged-table TABLE_MERGED.qza

qiime feature-table merge-seqs \
  --i-data IMPORTED-DATA_TRIMMED_QC25_FASTA_VSEARCH-REPSEQ_1 \
  --i-data IMPORTED-DATA_TRIMMED_QC25_FASTA_VSEARCH-REPSEQ_2 \
  --i-data IMPORTED-DATA_TRIMMED_QC25_FASTA_VSEARCH-REPSEQ_3 \
  --i-data IMPORTED-DATA_TRIMMED_QC25_FASTA_VSEARCH-REPSEQ_4 \
  --o-merged-data REPSEQ_MERGED.qza


### GENERATE 16S RRNA GENE TREE ###
## CREATE ALIGNMENT OF REPRESENTATIVE SEQUENCES ##
qiime alignment mafft \
  --i-sequences REPSEQ_MERGED.qza \
  --p-parttree \
  --o-alignment REPSEQ_MERGED_ALIGNMENT.qza

## MASK HIGHLY VARIABLE NOISY POSITIONS IN ALIGNMENT ##
qiime alignment mask \
  --i-alignment REPSEQ_MERGED_ALIGNMENT.qza \
  --o-masked-alignment REPSEQ_MERGED_ALIGNMENT-MASK.qza

## CREATE PHYLOGENY ##
qiime phylogeny fasttree \
  --i-alignment REPSEQ_MERGED_ALIGNMENT_MASK.qza \
  --o-tree REPSEQ_MERGED_ALIGNMENT-MASK-TREE.qza

## ROOT PHYLOGENY AT MIDPOINT ##
qiime phylogeny midpoint-root \
  --i-tree REPSEQ_MERGED_ALIGNMENT_MASK_TREE.qza \
  --o-rooted-tree REPSEQ_MERGED_ALIGNMENT-MASK-TREE-ROOTED.qza


### ASSIGN TAXONOMY WITH TRAINED CLASSIFIER ###
# This can be found at: <https://www.arb-silva.de/documentation/release-132/>, and must be imported first #
qiime feature-classifier classify-sklearn \
--i-classifier silva-132-99-classifier.qza \
--i-reads REPSEQ_MERGED.qza \
--o-classification REPSEQ_MERGED_ASSIGNED-TAXA.qza \
--p-confidence -1 \
--p-read-orientation same


### FILTERING ###
## ARCHAEA AND MITOCHONDRIA ##
qiime taxa filter-table \
  --i-table TABLE_MERGED.qza \
  --i-taxonomy REPSEQ_MERGED.qza \
  --p-exclude Archaea \
  --p-exclude Mitocondria \
  --p-mode contains \
  --o-filtered-table TABLE_MERGED_NO-ARCHAEA-MITOCHONDRIA.qza

## SINGLETONS ##
qiime feature-table filter-features \
  --i-table TABLE_MERGED_NO-ARCHAEA-MITOCHONDRIA.qza \
  --p-min-frequency 2 \
  --o-filtered-table TABLE_MERGED_NO-ARCHAEA-MITOCHONDRIA_NO-SINGLES.qza


## SAMPLES WITH LESS THAN 1000 SEQUENCES ###
qiime feature-table filter-samples \
  --i-table TABLE_MERGED_NO-ARCHAEA-MITOCHONDRIA_NO-SINGLES.qza \
  --p-min-frequency 1000 \
  --o-filtered-table TABLE_MERGED_NO-ARCHAEA-MITOCHONDRIA_NO-SINGLES_1000.qza


### RAREFY TABLE BASED ON SAMPLE WITH LEAST READS ###
qiime feature-table rarefy \
  --i-table TABLE_MERGED_NO-ARCHAEA-MITOCHONDRIA_NO-SINGLES_1000.qza \
  --p-sampling-depth 1675 \
  --p-with-replacement \
  --o-rarefied-table TABLE_MERGED_NO-ARCHAEA-MITOCHONDRIA_NO-SINGLES_1000_RARE.qza


### ALPHA RAREFACTION ###
qiime diversity alpha-rarefaction \
  --i-table TABLE_MERGED_NO-ARCHAEA-MITOCHONDRIA_NO-SINGLES_1000_RARE.qza \
  --p-max-depth 1675 \
  --i-phylogeny REPSEQ_MERGED_ALIGNMENT-MASK-TREE-ROOTED.qza \
  --m-metadata-file METADATA.txt \
  --output-dir ALPHA-RAREFACTION.qza


### ALPHA DIVERSITY ###
## TOTAL TAXA ##
qiime diversity alpha \
  --i-table TABLE_MERGED_NO-ARCHAEA-MITOCHONDRIA_NO-SINGLES_1000_RARE.qza \
  --p-metric observed_otus \
  --output-dir ALPHA-DIVERSITY_ASVS.qza


## PHYLOGENETIC DIVERSITY ##
qiime diversity alpha-phylogenetic \
  --i-table TABLE_MERGED_NO-ARCHAEA-MITOCHONDRIA_NO-SINGLES_1000_RARE.qza \
  --i-phylogeny REPSEQ_MERGED_ALIGNMENT-MASK-TREE-ROOTED.qza \
  --p-metric faith_pd \
  --output-dir ALPHA-DIVERSITY_PHYLOGENETIC-DIVERSITY.qza


## DOMINANCE ##
qiime diversity alpha \
  --i-table TABLE_MERGED_NO-ARCHAEA-MITOCHONDRIA_NO-SINGLES_1000_RARE.qza \
  --p-metric dominance \
  --output-dir ALPHA-DIVERSITY_DOMINANCE.qza


### TAXONOMIC PLOTS ###
qiime feature-table group \
  --i-table TABLE_MERGED_NO-ARCHAEA-MITOCHONDRIA_NO-SINGLES_1000_RARE.qza \
  --p-axis sample \
  --m-metadata-file METADATA.txt \
  --m-metadata-column Species \
  --p-mode sum \
  --o-grouped-table TABLE_MERGED_NO-ARCHAEA-MITOCHONDRIA_NO-SINGLES_1000_RARE_GROUPDED.qza

qiime taxa barplot \
  --i-table TABLE_MERGED_NO-ARCHAEA-MITOCHONDRIA_NO-SINGLES_1000_RARE_GROUPDED.qza \
  --i-taxonomy REPSEQ_MERGED_ASSIGNED-TAXA.qza \
  --m-metadata-file METADATA.txt \
  --output-dir TAXONOMIC-PLOTS.qza


### BETA DIVERSITY ###
# filter species with only one sample, as they cannot be used #
qiime feature-table filter-samples \
  --i-table TABLE_MERGED_NO-ARCHAEA-MITOCHONDRIA_NO-SINGLES_1000_RARE.qza \
  --m-metadata-file SAMPLES-TO-FILTER.txt \
  --p-exclude-ids \
  --o-filtered-table TABLE_MERGED_NO-ARCHAEA-MITOCHONDRIA_NO-SINGLES_1000_RARE_NO-SINGLE-SAMPLES.qza

  qiime diversity beta-phylogenetic \
  --i-table TABLE_MERGED_NO-ARCHAEA-MITOCHONDRIA_NO-SINGLES_1000_RARE_NO-SINGLE-SAMPLES.qza \
  --i-phylogeny REPSEQ_MERGED_ALIGNMENT-MASK-TREE-ROOTED.qza \
  --p-metric weighted_unifrac \
  --p-variance-adjusted \
  --o-distance-matrix BETADIVERSITY_W-UNIFRAC.qza

  qiime diversity pcoa \
  --i-distance-matrix BETADIVERSITY_W-UNIFRAC.qza \
  --o-pcoa BETADIVERSITY_W-UNIFRAC_PCOA.qza

qiime tools export \
  --input-path BETADIVERSITY_W-UNIFRAC_PCOA.qza \
  --output-path BETADIVERSITY_W-UNIFRAC_PCOA

# IN QIIME1 #
make_2d_plots.py \
  -i BETADIVERSITY_W-UNIFRAC_PCOA \
  -o BETADIVERSITY_W-UNIFRAC_PCOA_2D \
  -m MAPPING.txt \
  -b Control \
  --ellipsoid_opacity 0 \
  --scree

qiime diversity beta-group-significance \
  --i-distance-matrix BETADIVERSITY_W-UNIFRAC.qza \
  --m-metadata-file --m-metadata-file METADATA_NO-SINGLE-SAMPLES.txt \
  --m-metadata-column Species \
  --p-method permanova \
  --p-pairwise \
  --o-visualization BETADIVERSITY_W-UNIFRAC_PERMANOVA.qzv


### PHYLOSYMBIOSIS ###
qiime feature-table group \
  --i-table TABLE_MERGED_NO-ARCHAEA-MITOCHONDRIA_NO-SINGLES_1000_RARE_NO-SINGLE-SAMPLES.qza \
  --p-axis sample \
  --m-metadata-file METADATA_NO-SINGLE-SAMPLES.TXT \
  --m-metadata-column Species \
  --p-mode sum \
  --o-grouped-table TABLE_MERGED_NO-ARCHAEA-MITOCHONDRIA_NO-SINGLES_1000_RARE_NO-SINGLE-SAMPLES_GROUPED.qza

qiime diversity beta-rarefaction \
  --i-table TABLE_MERGED_NO-ARCHAEA-MITOCHONDRIA_NO-SINGLES_1000_RARE_NO-SINGLE-SAMPLES_GROUPED.qza \
  --p-metric weighted_unifrac \
  --p-clustering-method upgma \
  --m-metadata-file METADATA_NO-SINGLE-SAMPLES_GROUPED.TXT \
  --p-sampling-depth 3350 \
  --i-phylogeny REPSEQ_MERGED_ALIGNMENT-MASK-TREE-ROOTED.qza \
  --o-visualization BETA-RAREFACTION_W-UNIFRAC.qzv

   qiime tools export \
  --input-path BETA-RAREFACTION_W-UNIFRAC.qzv \
  --output-path BETA-RAREFACTION_W-UNIFRAC

# THIS IS A INDEPENDENT SCRIPT FROM BROOKS ET AL., 2016, PLOS BIOLOGY; https://doi.org/10.1371/journal.pbio.2000225 #
# TO RUN THIS SCRIPT "TREECMP" MUST BE DOWNLOADED AND THIS DIRECTORY MUST BE IN THE SAME DIRECTORY AS 'PATH-TO-DIRECTORY' BELOW #

#!/usr/bin/env python

### IMPORT PACKAGES ###
import os
import numpy as np
import pandas as pd
from ete3 import Tree
import random
import subprocess
random.seed(191919)  # Set Random Seed for Reproducibility


##### USER INPUT #####################################################################

### INPUT/OUTPUT FOLDER ###
outPath = 'PATH-TO-DIRECTORY'

######################################################################################

### PATH TO THE HOST TREE ###
htPath = outPath+'/PATH-TO-DIRECTORY/HOST.tre'

### PATH TO MICROBIOME DENDROGRAM (OR ALTERNATIVE TREE) ###
mtPath = outPath+'/BETA-RAREFACTION_W-UNIFRAC/MICROBIOME.tre'

### NUMBER OF RANDOM TREES ###
numRandom = 10000

##### IMPORT AND CLEAN TREES #########################################################

### IMPORT HOST TREE ###
htIn = Tree(htPath)
### IMPORT MICROBIOME TREE ###
mtIn = Tree(mtPath)

### PRINT THE TREES ###
print('\n --- HOST TREE --- ')
print(htIn)
print('\n --- MICROBIOME TREE --- ')
print(mtIn)

### LIST TO STORE HOST LEAVES ###
htLeafs = []

### CHECK THAT TREES HAVE SAME NUMBER OF LEAVES ###
print('\n --- CHECKING TREES --- \n')
if len(htIn) == len(mtIn):   
    
    ### FOR EACH LEAF IN THE HOST TREE MAKE SURE ALSO IN MICROBIOME TREE ###
    for leaf in mtIn:
        
        ### STORE LEAF NAME ###
        htLeafs.append(leaf.name)
        
        ### CHECK MICROBIOME TREE ###
        if leaf.name not in mtIn:
            print('ERROR - '+leaf.name+' Not Found in Microbiome Tree!')

### # IF NOT SAME NUMBER OF LEAVES PRINT ERROR ###
else: print('ERROR - Host and Microbiome Tree Have Different Numbers of Nodes!')

##### GENERATING RANDOM TREES ########################################################

### PATH TO STORE RANDOM TREES ###
rtPath = outPath+'/random_trees/'

### CREATE OUTPUT FOLDER ###
if not os.path.isdir(rtPath): os.makedirs(rtPath)

### FOR EACH RANDOM TREE ###
for curRandom in np.arange(numRandom):
    
    ### INTITALIZE RANDOM TREE ###
    t = Tree()
    
    ### SHUFFLE LEAVES ###
    random.shuffle(htLeafs)
    
    ### POPULATE TREE ###
    t.populate(len(htIn), names_library=htLeafs)
    
    ### WRITE TREE ###
    t.write(outfile=rtPath+'/tree_'+str(curRandom)+'.newick')

### CONCATENATE THE RANDOM TREES INTO SINGLE FILE ###
subprocess.check_output(str('for i in '+outPath+'/random_trees/*; do  cat $i >> '+outPath+'/random_trees.newick; done'), shell=True)

##### COMARE WITH TREECMP METHODS ####################################################

### FOR EACH TREECMP METHOD ###
methods = {"ms":'Unrooted Matching Split', "rf":'Unrooted Robinson-Foulds'}

for method in ["rf", "ms"]:
    
    ### MAKE COMPARISON FOLDER ###
    if not os.path.isdir(outPath+'/compare_'+method+'/'): os.makedirs(outPath+'/compare_'+method+'/')
        
    ### COMPARE HOST AND MICROBIOME TREE ###
    subprocess.check_output(str('java -jar TreeCmp/bin/TreeCmp.jar -r '+htPath+
              ' -d '+method+' -i '+mtPath+' -o '+outPath+'/compare_'+method+'/compare_ht_mt.txt -N'), shell=True)
    
    ### COMPARE HOST AND RANDOM TREES ###
    subprocess.check_output(str('java -jar TreeCmp/bin/TreeCmp.jar -r '+htPath+
              ' -d '+method+' -i '+outPath+'/random_trees.newick -o '+outPath+'/compare_'+method+'/compare_ht_random.txt -N'), shell=True)

    ### READ IN COMPARISON RESULTS ###
    mtCompare = pd.read_csv(outPath+'/compare_'+method+'/compare_ht_mt.txt', sep='\t')
    rtCompare = pd.read_csv(outPath+'/compare_'+method+'/compare_ht_random.txt', sep='\t')

    ### PRINT RESULTS ###
    print(' --- METHOD: '+methods[method]+' --- ')
    print("Host-Microbe Score:   " + str(mtCompare.iloc[0,1]))
    print("Max Stochastic Metric:  " + str(max(rtCompare.iloc[:,1])))
    print('Normalized Score: '+str(mtCompare.iloc[0,1]/max(rtCompare.iloc[:,1])))
    print('Random Trees with Equivalent or More Congruent Score: '+str(len(rtCompare[rtCompare.iloc[:,1] <= mtCompare.iloc[0,1]])))
    print('Total Trees: '+ str(len(rtCompare)))
    print('P-Value: '+str(len(rtCompare[rtCompare.iloc[:,1] <= mtCompare.iloc[0,1]]) / len(rtCompare))+'\n')
